# Supplementary material for: Bis[μ2-1-(2-carb­oxy­benzo­yl)thio­semi­carbazide(3−)]hexa­pyridine­trinickel(II) pyridine monosolvate monohydrate
Source: Acta Crystallogr Sect E Struct Rep Online. 2011 Nov 23;67(Pt 12):m1803. doi: 10.1107/S1600536811048367 (PMC3238709; doi:10.1107/S1600536811048367)
Supplement: Supplementary file 1 [file e-67-m1803-sup1.cif]

##############################################################################
#                                                                            #
# This CIF contains the data in a paper accepted for publication in          #
# Acta Crystallographica Section E. It conforms to the requirements of       #
# Notes for Authors for Acta Crystallographica Section E, and has been       #
# peer reviewed under the auspices of the IUCr Commission on Journals.       #
#                                                                            #
# Full details of the Crystallographic Information File format               #
# are given in the paper "The Crystallographic Information File (CIF):       #
# a New Standard Archive File for Crystallography" by S. R. Hall, F. H.      #
# Allen and I. D. Brown [Acta Cryst. (1991), A47, 655-685].                  #
#                                                                            #
# The current version of the core CIF dictionary is obtainable from          #
# ftp://ftp.iucr.org/pub/cif_core.dic.                                       #
#                                                                            #
# Software is freely available for graphical display of the structure(s)     #
# in this CIF. For information consult the CIF software page                 #
# http://www.iucr.org/resources/cif/software.                                #
#                                                                            #
# This file may be used for bona fide research purposes within the           #
# scientific community so long as proper attribution is given to the journal # 
# article from which it was obtained.                                        #
#                                                                            #
##############################################################################
data_I
_audit_creation_method     SHELXL-97
_chemical_name_systematic
;
Bis[\m~2~-1-(2-carboxybenzoyl)thiosemicarbazide(3-)]hexapyridinetrinickel(II)
pyridine monosolvate monohydrate
;
_chemical_name_common     ?
_chemical_formula_moiety     'C48 H42 N12 Ni3 O6 S2, C5 H5 N, 2(H2 O)'
_chemical_formula_sum     'C53 H51 N13 Ni3 O8 S2'
_chemical_formula_iupac
                           '[Ni3 (C9 H6 N3 O3 S1)2 (C5 H5 N1)6], C5 H5 N, 2H2 O'
_chemical_formula_weight     1238.32
_chemical_melting_point     ?
_symmetry_cell_setting     monoclinic
_symmetry_space_group_name_H-M     'C 2/c'
_symmetry_space_group_name_Hall     '-C 2yc'
loop_
    _symmetry_equiv_pos_as_xyz
    'x, y, z'
    '-x, y, -z+1/2'
    'x+1/2, y+1/2, z'
    '-x+1/2, y+1/2, -z+1/2'
    '-x, -y, -z'
    'x, -y, z-1/2'
    '-x+1/2, -y+1/2, -z'
    'x+1/2, -y+1/2, z-1/2'
_cell_length_a     34.490(3)
_cell_length_b     8.8510(7)
_cell_length_c     17.8941(16)
_cell_angle_alpha     90.00
_cell_angle_beta     90.9120(10)
_cell_angle_gamma     90.00
_cell_volume     5461.9(8)
_cell_formula_units_Z     4
_cell_measurement_reflns_used     1906
_cell_measurement_theta_min     2.2725
_cell_measurement_theta_max     23.5305
_cell_measurement_temperature     293(2)
_exptl_crystal_description     block
_exptl_crystal_colour     black
_exptl_crystal_size_max     0.38
_exptl_crystal_size_mid     0.33
_exptl_crystal_size_min     0.15
_exptl_crystal_density_diffrn     1.506
_exptl_crystal_density_meas     ?
_exptl_crystal_density_method     'not measured'
_exptl_crystal_F_000     2560
_exptl_absorpt_coefficient_mu     1.167
_exptl_absorpt_correction_type     multi-scan
_exptl_absorpt_process_details     '(SADABS; Sheldrick, 1996)'
_exptl_absorpt_correction_T_min     0.6655
_exptl_absorpt_correction_T_max     0.8444
_exptl_special_details
;
;
_diffrn_ambient_temperature     293(2)
_diffrn_radiation_type     MoK\a
_diffrn_radiation_wavelength     0.71073
_diffrn_radiation_source     'fine-focus sealed tube'
_diffrn_radiation_monochromator     graphite
_diffrn_measurement_device_type     'Bruker SMART CCD area-detector'
_diffrn_measurement_method     'phi and omega scans'
_diffrn_detector_area_resol_mean     ?
_diffrn_reflns_number     13285
_diffrn_reflns_av_R_equivalents     0.0732
_diffrn_reflns_av_sigmaI/netI     0.0959
_diffrn_reflns_theta_min     2.28
_diffrn_reflns_theta_max     25.00
_diffrn_reflns_theta_full     25.00
_diffrn_measured_fraction_theta_max     0.999
_diffrn_measured_fraction_theta_full     0.999
_diffrn_reflns_limit_h_min     -40
_diffrn_reflns_limit_h_max     32
_diffrn_reflns_limit_k_min     -10
_diffrn_reflns_limit_k_max     10
_diffrn_reflns_limit_l_min     -18
_diffrn_reflns_limit_l_max     21
_diffrn_standards_number     ?
_diffrn_standards_interval_count     ?
_diffrn_standards_interval_time     ?
_diffrn_standards_decay_%     ?
_reflns_number_total     4808
_reflns_number_gt     2586
_reflns_threshold_expression     I>2sigma(I)
_refine_ls_structure_factor_coef     Fsqd
_refine_ls_matrix_type     full
_refine_ls_R_factor_all     0.1168
_refine_ls_R_factor_gt     0.0493
_refine_ls_wR_factor_gt     0.0915
_refine_ls_wR_factor_ref     0.1053
_refine_ls_goodness_of_fit_ref     0.993
_refine_ls_restrained_S_all     0.993
_refine_ls_number_reflns     4808
_refine_ls_number_parameters     359
_refine_ls_number_restraints     0
_refine_ls_hydrogen_treatment     constr
_refine_ls_weighting_scheme     calc
_refine_ls_weighting_details
         'calc w=1/[\s^2^(Fo^2^)+(0.0320P)^2^+0.0000P] where P=(Fo^2^+2Fc^2^)/3'
_atom_sites_solution_hydrogens     geom
_atom_sites_solution_primary     direct
_atom_sites_solution_secondary     difmap
_refine_ls_shift/su_max     0.000
_refine_ls_shift/su_mean     0.000
_refine_diff_density_max     0.651
_refine_diff_density_min     -0.470
_refine_ls_extinction_method     none
_refine_ls_extinction_coef     ?
loop_
    _atom_type_symbol
    _atom_type_description
    _atom_type_scat_dispersion_real
    _atom_type_scat_dispersion_imag
    _atom_type_scat_source
    'C' 'C' 0.0033 0.0016
                         'International Tables Vol C Tables 4.2.6.8 and 6.1.1.4'
    'H' 'H' 0.0000 0.0000
                         'International Tables Vol C Tables 4.2.6.8 and 6.1.1.4'
    'N' 'N' 0.0061 0.0033
                         'International Tables Vol C Tables 4.2.6.8 and 6.1.1.4'
    'O' 'O' 0.0106 0.0060
                         'International Tables Vol C Tables 4.2.6.8 and 6.1.1.4'
    'S' 'S' 0.1246 0.1234
                         'International Tables Vol C Tables 4.2.6.8 and 6.1.1.4'
    'Ni' 'Ni' 0.3393 1.1124
                         'International Tables Vol C Tables 4.2.6.8 and 6.1.1.4'
_computing_data_collection     'SMART (Bruker, 2007)'
_computing_cell_refinement     'SAINT (Bruker, 2007)'
_computing_data_reduction     'SAINT (Bruker, 2007)'
_computing_structure_solution     'SHELXS97 (Sheldrick, 2008)'
_computing_structure_refinement     'SHELXL97 (Sheldrick, 2008)'
_computing_molecular_graphics     'SHELXTL (Sheldrick, 2008)'
_computing_publication_material     'SHELXTL (Sheldrick, 2008)'
loop_
    _atom_site_type_symbol
    _atom_site_label
    _atom_site_fract_x
    _atom_site_fract_y
    _atom_site_fract_z
    _atom_site_U_iso_or_equiv
    _atom_site_adp_type
    _atom_site_calc_flag
    _atom_site_refinement_flags
    _atom_site_occupancy
    _atom_site_symmetry_multiplicity
    _atom_site_disorder_assembly
    _atom_site_disorder_group
    Ni Ni1 0.112323(15) 0.26236(7) 0.43526(3) 0.03118(19) Uani d . 1 1 . .
    Ni Ni2 0.2500 0.2500 0.5000 0.0262(2) Uani d S 1 2 . .
    S S1 0.11994(3) 0.37106(14) 0.55102(7) 0.0381(3) Uani d . 1 1 . .
    N N1 0.17092(9) 0.2355(4) 0.44216(18) 0.0268(8) Uani d . 1 1 . .
    N N2 0.19160(9) 0.2959(4) 0.50367(19) 0.0267(9) Uani d . 1 1 . .
    N N3 0.18838(10) 0.4244(4) 0.61357(19) 0.0389(10) Uani d . 1 1 . .
    H H3A 0.2132 0.4211 0.6176 0.058 Uiso calc R 1 1 . .
    H H3B 0.1750 0.4680 0.6476 0.058 Uiso calc R 1 1 . .
    N N4 0.05243(11) 0.3042(5) 0.4317(2) 0.0410(11) Uani d . 1 1 . .
    N N5 0.10345(10) 0.0358(4) 0.4379(2) 0.0381(10) Uani d . 1 1 . .
    N N6 0.25781(10) 0.4472(4) 0.4275(2) 0.0323(9) Uani d . 1 1 . .
    O O1 0.22954(8) 0.1319(3) 0.41037(15) 0.0287(7) Uani d . 1 1 . .
    O O2 0.11502(9) 0.3467(4) 0.33229(17) 0.0438(9) Uani d . 1 1 . .
    O O3 0.15374(11) 0.4067(4) 0.2398(2) 0.0701(12) Uani d . 1 1 . .
    C C1 0.17038(12) 0.3613(5) 0.5543(2) 0.0275(11) Uani d . 1 1 . .
    C C2 0.19307(12) 0.1557(5) 0.3982(2) 0.0277(11) Uani d . 1 1 . .
    C C3 0.14056(14) 0.3153(6) 0.2833(3) 0.0432(13) Uani d . 1 1 . .
    C C4 0.17538(11) 0.0773(5) 0.3323(2) 0.0263(10) Uani d . 1 1 . .
    C C5 0.15244(12) 0.1517(5) 0.2784(2) 0.0327(11) Uani d . 1 1 . .
    C C6 0.13875(14) 0.0710(7) 0.2166(3) 0.0513(14) Uani d . 1 1 . .
    H H6 0.1241 0.1200 0.1799 0.062 Uiso calc R 1 1 . .
    C C7 0.14671(16) -0.0802(7) 0.2094(3) 0.0591(16) Uani d . 1 1 . .
    H H7 0.1369 -0.1337 0.1686 0.071 Uiso calc R 1 1 . .
    C C8 0.16930(15) -0.1533(6) 0.2626(3) 0.0574(16) Uani d . 1 1 . .
    H H8 0.1746 -0.2559 0.2579 0.069 Uiso calc R 1 1 . .
    C C9 0.18387(13) -0.0729(5) 0.3224(3) 0.0391(12) Uani d . 1 1 . .
    H H9 0.1999 -0.1215 0.3572 0.047 Uiso calc R 1 1 . .
    C C10 0.02994(14) 0.2411(6) 0.4830(3) 0.0618(16) Uani d . 1 1 . .
    H H10 0.0414 0.1777 0.5184 0.074 Uiso calc R 1 1 . .
    C C11 -0.00927(16) 0.2651(8) 0.4862(4) 0.078(2) Uani d . 1 1 . .
    H H11 -0.0237 0.2186 0.5232 0.094 Uiso calc R 1 1 . .
    C C12 -0.02678(17) 0.3547(8) 0.4363(4) 0.081(2) Uani d . 1 1 . .
    H H12 -0.0534 0.3716 0.4379 0.098 Uiso calc R 1 1 . .
    C C13 -0.00470(17) 0.4215(7) 0.3825(4) 0.076(2) Uani d . 1 1 . .
    H H13 -0.0159 0.4851 0.3469 0.091 Uiso calc R 1 1 . .
    C C14 0.03455(15) 0.3917(6) 0.3827(3) 0.0557(15) Uani d . 1 1 . .
    H H14 0.0493 0.4364 0.3457 0.067 Uiso calc R 1 1 . .
    C C15 0.12039(13) -0.0501(6) 0.4910(3) 0.0475(14) Uani d . 1 1 . .
    H H15 0.1316 -0.0021 0.5321 0.057 Uiso calc R 1 1 . .
    C C16 0.12199(16) -0.2043(7) 0.4878(4) 0.0645(17) Uani d . 1 1 . .
    H H16 0.1335 -0.2595 0.5264 0.077 Uiso calc R 1 1 . .
    C C17 0.10612(17) -0.2764(6) 0.4261(4) 0.0678(18) Uani d . 1 1 . .
    H H17 0.1077 -0.3808 0.4214 0.081 Uiso calc R 1 1 . .
    C C18 0.08817(15) -0.1917(6) 0.3723(3) 0.0560(16) Uani d . 1 1 . .
    H H18 0.0766 -0.2378 0.3309 0.067 Uiso calc R 1 1 . .
    C C19 0.08739(13) -0.0390(6) 0.3799(3) 0.0428(13) Uani d . 1 1 . .
    H H19 0.0750 0.0171 0.3427 0.051 Uiso calc R 1 1 . .
    C C20 0.27422(15) 0.5707(6) 0.4541(3) 0.0625(17) Uani d . 1 1 . .
    H H20 0.2822 0.5715 0.5040 0.075 Uiso calc R 1 1 . .
    C C21 0.28014(16) 0.6987(6) 0.4121(4) 0.0709(19) Uani d . 1 1 . .
    H H21 0.2917 0.7836 0.4335 0.085 Uiso calc R 1 1 . .
    C C22 0.26900(14) 0.6994(6) 0.3394(3) 0.0495(14) Uani d . 1 1 . .
    H H22 0.2727 0.7842 0.3096 0.059 Uiso calc R 1 1 . .
    C C23 0.25230(16) 0.5732(7) 0.3113(3) 0.0612(16) Uani d . 1 1 . .
    H H23 0.2443 0.5695 0.2614 0.073 Uiso calc R 1 1 . .
    C C24 0.24728(15) 0.4514(6) 0.3566(3) 0.0562(15) Uani d . 1 1 . .
    H H24 0.2357 0.3658 0.3361 0.067 Uiso calc R 1 1 . .
    O O4 0.07741(10) 0.5704(5) 0.2203(2) 0.0882(13) Uani d . 1 1 . .
    H H4C 0.0751 0.5189 0.2601 0.106 Uiso d R 1 1 . .
    H H4D 0.0999 0.5533 0.2036 0.106 Uiso d R 1 1 . .
    N N8 0.0000 0.8034(18) 0.2500 0.172(5) Uani d S 1 2 . .
    C C25 0.0223(3) 0.8744(16) 0.2004(7) 0.159(5) Uani d . 1 1 . .
    H H25 0.0367 0.8213 0.1657 0.191 Uiso calc R 1 1 . .
    C C26 0.0227(5) 1.0234(17) 0.2033(11) 0.222(10) Uani d . 1 1 . .
    H H26 0.0394 1.0749 0.1719 0.266 Uiso calc R 1 1 . .
    C C27 0.0000 1.106(3) 0.2500 0.28(3) Uani d S 1 2 . .
    H H27 0.0000 1.2110 0.2500 0.339 Uiso calc SR 1 2 . .
loop_
    _atom_site_aniso_label
    _atom_site_aniso_U_11
    _atom_site_aniso_U_22
    _atom_site_aniso_U_33
    _atom_site_aniso_U_12
    _atom_site_aniso_U_13
    _atom_site_aniso_U_23
    Ni1 0.0281(3) 0.0351(4) 0.0305(4) 0.0010(3) 0.0041(3) 0.0008(3)
    Ni2 0.0239(4) 0.0297(5) 0.0251(5) -0.0005(4) 0.0025(3) -0.0042(4)
    S1 0.0323(7) 0.0486(8) 0.0336(7) 0.0086(6) 0.0070(5) -0.0043(6)
    N1 0.024(2) 0.037(2) 0.0192(19) 0.0002(18) 0.0037(15) -0.0073(18)
    N2 0.027(2) 0.030(2) 0.023(2) -0.0005(16) 0.0031(17) -0.0047(18)
    N3 0.034(2) 0.053(3) 0.030(2) 0.001(2) 0.0039(18) -0.016(2)
    N4 0.032(2) 0.050(3) 0.041(3) -0.002(2) 0.004(2) 0.000(2)
    N5 0.036(2) 0.045(3) 0.034(3) -0.006(2) 0.0023(19) 0.001(2)
    N6 0.031(2) 0.033(2) 0.033(2) 0.0000(18) 0.0058(18) 0.002(2)
    O1 0.0252(18) 0.0301(18) 0.0309(18) 0.0012(14) 0.0002(13) -0.0051(15)
    O2 0.041(2) 0.056(2) 0.034(2) 0.0098(17) 0.0117(16) 0.0110(18)
    O3 0.083(3) 0.064(3) 0.065(3) 0.010(2) 0.036(2) 0.034(2)
    C1 0.032(3) 0.026(3) 0.025(3) 0.006(2) 0.003(2) -0.005(2)
    C2 0.029(3) 0.023(3) 0.031(3) -0.006(2) 0.002(2) 0.004(2)
    C3 0.035(3) 0.058(4) 0.036(3) -0.001(3) -0.004(3) 0.009(3)
    C4 0.024(3) 0.034(3) 0.021(3) -0.004(2) 0.0070(19) -0.009(2)
    C5 0.029(3) 0.046(3) 0.023(3) -0.006(2) 0.007(2) -0.002(2)
    C6 0.051(4) 0.072(4) 0.031(3) -0.010(3) -0.003(2) 0.000(3)
    C7 0.068(4) 0.074(5) 0.035(4) -0.017(3) 0.000(3) -0.029(3)
    C8 0.061(4) 0.050(4) 0.062(4) 0.002(3) -0.001(3) -0.029(3)
    C9 0.039(3) 0.039(3) 0.039(3) 0.003(2) 0.005(2) -0.015(3)
    C10 0.036(3) 0.082(5) 0.068(4) 0.007(3) 0.007(3) 0.016(4)
    C11 0.036(4) 0.108(6) 0.092(5) 0.007(4) 0.020(3) 0.017(4)
    C12 0.030(4) 0.100(6) 0.115(6) 0.014(4) 0.012(4) 0.000(5)
    C13 0.044(4) 0.092(5) 0.093(5) 0.021(4) -0.009(4) 0.014(4)
    C14 0.041(3) 0.062(4) 0.065(4) 0.003(3) 0.002(3) 0.010(3)
    C15 0.051(4) 0.053(4) 0.039(3) -0.007(3) 0.000(3) 0.004(3)
    C16 0.070(4) 0.045(4) 0.078(5) 0.001(3) 0.000(3) 0.022(3)
    C17 0.078(5) 0.027(3) 0.099(5) -0.007(3) 0.019(4) 0.001(4)
    C18 0.051(4) 0.048(4) 0.069(4) -0.018(3) 0.007(3) -0.014(3)
    C19 0.035(3) 0.046(4) 0.047(4) -0.009(2) 0.005(2) -0.004(3)
    C20 0.080(4) 0.048(4) 0.059(4) -0.016(3) -0.018(3) 0.005(3)
    C21 0.085(5) 0.043(4) 0.084(5) -0.025(3) -0.019(4) 0.014(4)
    C22 0.053(4) 0.043(4) 0.053(4) 0.002(3) 0.013(3) 0.018(3)
    C23 0.076(4) 0.066(4) 0.042(4) -0.009(3) 0.001(3) 0.006(3)
    C24 0.083(4) 0.051(4) 0.035(3) -0.021(3) 0.003(3) 0.004(3)
    O4 0.077(3) 0.111(4) 0.076(3) 0.015(3) 0.011(2) 0.011(3)
    N8 0.155(14) 0.194(17) 0.164(15) 0.000 -0.023(10) 0.000
    C25 0.157(12) 0.174(12) 0.146(11) -0.012(11) -0.020(8) 0.040(11)
    C26 0.253(18) 0.17(2) 0.23(2) -0.107(18) -0.143(14) 0.094(17)
    C27 0.46(6) 0.10(2) 0.28(5) 0.000 -0.29(4) 0.000
loop_
    _geom_bond_atom_site_label_1
    _geom_bond_atom_site_label_2
    _geom_bond_site_symmetry_2
    _geom_bond_distance
    _geom_bond_publ_flag
    Ni1 O2 . 1.992(3) ?
    Ni1 N5 . 2.029(4) ?
    Ni1 N1 . 2.037(3) ?
    Ni1 N4 . 2.099(4) ?
    Ni1 S1 . 2.2953(13) ?
    Ni2 O1 . 2.032(3) ?
    Ni2 O1 7_556 2.032(3) ?
    Ni2 N2 7_556 2.057(3) ?
    Ni2 N2 . 2.057(3) ?
    Ni2 N6 . 2.194(4) ?
    Ni2 N6 7_556 2.194(4) ?
    S1 C1 . 1.742(4) ?
    N1 C2 . 1.311(5) ?
    N1 N2 . 1.408(4) ?
    N2 C1 . 1.309(5) ?
    N3 C1 . 1.342(5) ?
    N3 H3A . 0.8600 ?
    N3 H3B . 0.8600 ?
    N4 C14 . 1.317(6) ?
    N4 C10 . 1.334(6) ?
    N5 C19 . 1.343(5) ?
    N5 C15 . 1.343(5) ?
    N6 C24 . 1.314(5) ?
    N6 C20 . 1.317(6) ?
    O1 C2 . 1.290(4) ?
    O2 C3 . 1.283(5) ?
    O3 C3 . 1.216(5) ?
    C2 C4 . 1.492(5) ?
    C3 C5 . 1.508(6) ?
    C4 C9 . 1.374(6) ?
    C4 C5 . 1.402(6) ?
    C5 C6 . 1.392(6) ?
    C6 C7 . 1.373(7) ?
    C6 H6 . 0.9300 ?
    C7 C8 . 1.381(7) ?
    C7 H7 . 0.9300 ?
    C8 C9 . 1.374(6) ?
    C8 H8 . 0.9300 ?
    C9 H9 . 0.9300 ?
    C10 C11 . 1.371(6) ?
    C10 H10 . 0.9300 ?
    C11 C12 . 1.332(8) ?
    C11 H11 . 0.9300 ?
    C12 C13 . 1.371(8) ?
    C12 H12 . 0.9300 ?
    C13 C14 . 1.379(6) ?
    C13 H13 . 0.9300 ?
    C14 H14 . 0.9300 ?
    C15 C16 . 1.367(7) ?
    C15 H15 . 0.9300 ?
    C16 C17 . 1.380(7) ?
    C16 H16 . 0.9300 ?
    C17 C18 . 1.361(7) ?
    C17 H17 . 0.9300 ?
    C18 C19 . 1.359(6) ?
    C18 H18 . 0.9300 ?
    C19 H19 . 0.9300 ?
    C20 C21 . 1.377(7) ?
    C20 H20 . 0.9300 ?
    C21 C22 . 1.351(7) ?
    C21 H21 . 0.9300 ?
    C22 C23 . 1.350(6) ?
    C22 H22 . 0.9300 ?
    C23 C24 . 1.362(7) ?
    C23 H23 . 0.9300 ?
    C24 H24 . 0.9300 ?
    O4 H4C . 0.8501 ?
    O4 H4D . 0.8498 ?
    N8 C25 2 1.338(11) ?
    N8 C25 . 1.338(11) ?
    C25 C26 . 1.320(16) ?
    C25 H25 . 0.9300 ?
    C26 C27 . 1.366(19) ?
    C26 H26 . 0.9300 ?
    C27 C26 2 1.366(19) ?
    C27 H27 . 0.9300 ?
loop_
    _geom_angle_atom_site_label_1
    _geom_angle_atom_site_label_2
    _geom_angle_atom_site_label_3
    _geom_angle_site_symmetry_1
    _geom_angle_site_symmetry_3
    _geom_angle
    _geom_angle_publ_flag
    O2 Ni1 N5 . . 113.67(15) ?
    O2 Ni1 N1 . . 92.23(13) ?
    N5 Ni1 N1 . . 91.89(14) ?
    O2 Ni1 N4 . . 88.08(14) ?
    N5 Ni1 N4 . . 91.52(15) ?
    N1 Ni1 N4 . . 176.13(14) ?
    O2 Ni1 S1 . . 132.18(10) ?
    N5 Ni1 S1 . . 114.10(12) ?
    N1 Ni1 S1 . . 83.98(10) ?
    N4 Ni1 S1 . . 92.95(11) ?
    O1 Ni2 O1 . 7_556 180.0000(10)
                                 ?
    O1 Ni2 N2 . 7_556 101.60(12) ?
    O1 Ni2 N2 7_556 7_556 78.40(12) ?
    O1 Ni2 N2 . . 78.40(12) ?
    O1 Ni2 N2 7_556 . 101.60(12) ?
    N2 Ni2 N2 7_556 . 180.0000(10)
                                 ?
    O1 Ni2 N6 . . 89.26(13) ?
    O1 Ni2 N6 7_556 . 90.74(13) ?
    N2 Ni2 N6 7_556 . 90.51(13) ?
    N2 Ni2 N6 . . 89.49(13) ?
    O1 Ni2 N6 . 7_556 90.74(13) ?
    O1 Ni2 N6 7_556 7_556 89.25(13) ?
    N2 Ni2 N6 7_556 7_556 89.49(13) ?
    N2 Ni2 N6 . 7_556 90.51(13) ?
    N6 Ni2 N6 . 7_556 180.0000(10)
                                 ?
    C1 S1 Ni1 . . 96.29(15) ?
    C2 N1 N2 . . 112.4(3) ?
    C2 N1 Ni1 . . 127.9(3) ?
    N2 N1 Ni1 . . 119.5(2) ?
    C1 N2 N1 . . 115.3(3) ?
    C1 N2 Ni2 . . 131.9(3) ?
    N1 N2 Ni2 . . 112.6(2) ?
    C1 N3 H3A . . 120.0 ?
    C1 N3 H3B . . 120.0 ?
    H3A N3 H3B . . 120.0 ?
    C14 N4 C10 . . 115.7(4) ?
    C14 N4 Ni1 . . 125.1(4) ?
    C10 N4 Ni1 . . 119.2(4) ?
    C19 N5 C15 . . 115.9(4) ?
    C19 N5 Ni1 . . 122.0(3) ?
    C15 N5 Ni1 . . 120.8(3) ?
    C24 N6 C20 . . 115.9(4) ?
    C24 N6 Ni2 . . 124.0(3) ?
    C20 N6 Ni2 . . 120.2(3) ?
    C2 O1 Ni2 . . 112.0(3) ?
    C3 O2 Ni1 . . 126.4(3) ?
    N2 C1 N3 . . 118.3(4) ?
    N2 C1 S1 . . 124.6(3) ?
    N3 C1 S1 . . 117.1(3) ?
    O1 C2 N1 . . 124.3(4) ?
    O1 C2 C4 . . 116.3(4) ?
    N1 C2 C4 . . 119.3(4) ?
    O3 C3 O2 . . 124.1(5) ?
    O3 C3 C5 . . 119.8(5) ?
    O2 C3 C5 . . 116.0(4) ?
    C9 C4 C5 . . 119.1(4) ?
    C9 C4 C2 . . 117.8(4) ?
    C5 C4 C2 . . 123.1(4) ?
    C6 C5 C4 . . 119.1(5) ?
    C6 C5 C3 . . 116.8(4) ?
    C4 C5 C3 . . 124.1(4) ?
    C7 C6 C5 . . 120.6(5) ?
    C7 C6 H6 . . 119.7 ?
    C5 C6 H6 . . 119.7 ?
    C6 C7 C8 . . 120.2(5) ?
    C6 C7 H7 . . 119.9 ?
    C8 C7 H7 . . 119.9 ?
    C9 C8 C7 . . 119.3(5) ?
    C9 C8 H8 . . 120.3 ?
    C7 C8 H8 . . 120.3 ?
    C4 C9 C8 . . 121.6(5) ?
    C4 C9 H9 . . 119.2 ?
    C8 C9 H9 . . 119.2 ?
    N4 C10 C11 . . 123.3(5) ?
    N4 C10 H10 . . 118.4 ?
    C11 C10 H10 . . 118.4 ?
    C12 C11 C10 . . 120.1(6) ?
    C12 C11 H11 . . 120.0 ?
    C10 C11 H11 . . 120.0 ?
    C11 C12 C13 . . 118.5(6) ?
    C11 C12 H12 . . 120.8 ?
    C13 C12 H12 . . 120.8 ?
    C12 C13 C14 . . 118.2(6) ?
    C12 C13 H13 . . 120.9 ?
    C14 C13 H13 . . 120.9 ?
    N4 C14 C13 . . 124.3(5) ?
    N4 C14 H14 . . 117.9 ?
    C13 C14 H14 . . 117.9 ?
    N5 C15 C16 . . 123.6(5) ?
    N5 C15 H15 . . 118.2 ?
    C16 C15 H15 . . 118.2 ?
    C15 C16 C17 . . 118.6(5) ?
    C15 C16 H16 . . 120.7 ?
    C17 C16 H16 . . 120.7 ?
    C18 C17 C16 . . 118.8(5) ?
    C18 C17 H17 . . 120.6 ?
    C16 C17 H17 . . 120.6 ?
    C19 C18 C17 . . 119.1(5) ?
    C19 C18 H18 . . 120.5 ?
    C17 C18 H18 . . 120.5 ?
    N5 C19 C18 . . 124.0(5) ?
    N5 C19 H19 . . 118.0 ?
    C18 C19 H19 . . 118.0 ?
    N6 C20 C21 . . 123.5(5) ?
    N6 C20 H20 . . 118.3 ?
    C21 C20 H20 . . 118.3 ?
    C22 C21 C20 . . 119.2(5) ?
    C22 C21 H21 . . 120.4 ?
    C20 C21 H21 . . 120.4 ?
    C23 C22 C21 . . 117.9(5) ?
    C23 C22 H22 . . 121.0 ?
    C21 C22 H22 . . 121.0 ?
    C22 C23 C24 . . 119.4(5) ?
    C22 C23 H23 . . 120.3 ?
    C24 C23 H23 . . 120.3 ?
    N6 C24 C23 . . 124.2(5) ?
    N6 C24 H24 . . 117.9 ?
    C23 C24 H24 . . 117.9 ?
    H4C O4 H4D . . 107.3 ?
    C25 N8 C25 2 . 124(2) ?
    C26 C25 N8 . . 116.7(19) ?
    C26 C25 H25 . . 121.6 ?
    N8 C25 H25 . . 121.6 ?
    C25 C26 C27 . . 123(3) ?
    C25 C26 H26 . . 118.3 ?
    C27 C26 H26 . . 118.3 ?
    C26 C27 C26 2 . 115(3) ?
    C26 C27 H27 2 . 122.3 ?
    C26 C27 H27 . . 122.3 ?
loop_
    _geom_torsion_atom_site_label_1
    _geom_torsion_atom_site_label_2
    _geom_torsion_atom_site_label_3
    _geom_torsion_atom_site_label_4
    _geom_torsion_site_symmetry_1
    _geom_torsion_site_symmetry_2
    _geom_torsion_site_symmetry_3
    _geom_torsion_site_symmetry_4
    _geom_torsion
    _geom_torsion_publ_flag
    O2 Ni1 S1 C1 . . . . -83.36(19) ?
    N5 Ni1 S1 C1 . . . . 93.57(18) ?
    N1 Ni1 S1 C1 . . . . 4.19(18) ?
    N4 Ni1 S1 C1 . . . . -173.44(18) ?
    O2 Ni1 N1 C2 . . . . -58.4(4) ?
    N5 Ni1 N1 C2 . . . . 55.3(4) ?
    N4 Ni1 N1 C2 . . . . -153(2) ?
    S1 Ni1 N1 C2 . . . . 169.4(4) ?
    O2 Ni1 N1 N2 . . . . 127.7(3) ?
    N5 Ni1 N1 N2 . . . . -118.6(3) ?
    N4 Ni1 N1 N2 . . . . 33(2) ?
    S1 Ni1 N1 N2 . . . . -4.5(3) ?
    C2 N1 N2 C1 . . . . -172.1(4) ?
    Ni1 N1 N2 C1 . . . . 2.7(4) ?
    C2 N1 N2 Ni2 . . . . 3.7(4) ?
    Ni1 N1 N2 Ni2 . . . . 178.48(16) ?
    O1 Ni2 N2 C1 . . . . 169.9(4) ?
    O1 Ni2 N2 C1 7_556 . . . -10.1(4) ?
    N2 Ni2 N2 C1 7_556 . . .  3E1(8)
                                    ?
    N6 Ni2 N2 C1 . . . . -100.7(4) ?
    N6 Ni2 N2 C1 7_556 . . . 79.3(4) ?
    O1 Ni2 N2 N1 . . . . -5.0(2) ?
    O1 Ni2 N2 N1 7_556 . . . 175.0(2) ?
    N2 Ni2 N2 N1 7_556 . . .  -14E1(8)
                                      ?
    N6 Ni2 N2 N1 . . . . 84.3(3) ?
    N6 Ni2 N2 N1 7_556 . . . -95.7(3) ?
    O2 Ni1 N4 C14 . . . . -15.1(4) ?
    N5 Ni1 N4 C14 . . . . -128.8(4) ?
    N1 Ni1 N4 C14 . . . . 80(2) ?
    S1 Ni1 N4 C14 . . . . 117.0(4) ?
    O2 Ni1 N4 C10 . . . . 166.0(4) ?
    N5 Ni1 N4 C10 . . . . 52.4(4) ?
    N1 Ni1 N4 C10 . . . . -99(2) ?
    S1 Ni1 N4 C10 . . . . -61.9(4) ?
    O2 Ni1 N5 C19 . . . . -22.5(4) ?
    N1 Ni1 N5 C19 . . . . -115.8(3) ?
    N4 Ni1 N5 C19 . . . . 66.1(4) ?
    S1 Ni1 N5 C19 . . . . 160.0(3) ?
    O2 Ni1 N5 C15 . . . . 143.8(3) ?
    N1 Ni1 N5 C15 . . . . 50.5(4) ?
    N4 Ni1 N5 C15 . . . . -127.7(4) ?
    S1 Ni1 N5 C15 . . . . -33.7(4) ?
    O1 Ni2 N6 C24 . . . . 4.2(4) ?
    O1 Ni2 N6 C24 7_556 . . . -175.8(4) ?
    N2 Ni2 N6 C24 7_556 . . . 105.8(4) ?
    N2 Ni2 N6 C24 . . . . -74.2(4) ?
    N6 Ni2 N6 C24 7_556 . . .  17E1(10)
                                       ?
    O1 Ni2 N6 C20 . . . . -175.2(4) ?
    O1 Ni2 N6 C20 7_556 . . . 4.8(4) ?
    N2 Ni2 N6 C20 7_556 . . . -73.6(4) ?
    N2 Ni2 N6 C20 . . . . 106.4(4) ?
    N6 Ni2 N6 C20 7_556 . . .  -1E1(10)
                                       ?
    O1 Ni2 O1 C2 7_556 . . .  13E1(10)
                                      ?
    N2 Ni2 O1 C2 7_556 . . . -174.4(3) ?
    N2 Ni2 O1 C2 . . . . 5.6(3) ?
    N6 Ni2 O1 C2 . . . . -84.0(3) ?
    N6 Ni2 O1 C2 7_556 . . . 96.0(3) ?
    N5 Ni1 O2 C3 . . . . -63.3(4) ?
    N1 Ni1 O2 C3 . . . . 29.7(4) ?
    N4 Ni1 O2 C3 . . . . -154.1(4) ?
    S1 Ni1 O2 C3 . . . . 113.6(4) ?
    N1 N2 C1 N3 . . . . -178.5(3) ?
    Ni2 N2 C1 N3 . . . . 6.7(6) ?
    N1 N2 C1 S1 . . . . 2.2(5) ?
    Ni2 N2 C1 S1 . . . . -172.6(2) ?
    Ni1 S1 C1 N2 . . . . -4.9(4) ?
    Ni1 S1 C1 N3 . . . . 175.8(3) ?
    Ni2 O1 C2 N1 . . . . -5.8(5) ?
    Ni2 O1 C2 C4 . . . . 178.4(3) ?
    N2 N1 C2 O1 . . . . 1.4(6) ?
    Ni1 N1 C2 O1 . . . . -172.8(3) ?
    N2 N1 C2 C4 . . . . 177.1(3) ?
    Ni1 N1 C2 C4 . . . . 2.8(6) ?
    Ni1 O2 C3 O3 . . . . -143.0(4) ?
    Ni1 O2 C3 C5 . . . . 40.6(6) ?
    O1 C2 C4 C9 . . . . 45.9(5) ?
    N1 C2 C4 C9 . . . . -130.1(4) ?
    O1 C2 C4 C5 . . . . -130.6(4) ?
    N1 C2 C4 C5 . . . . 53.4(6) ?
    C9 C4 C5 C6 . . . . 0.3(6) ?
    C2 C4 C5 C6 . . . . 176.7(4) ?
    C9 C4 C5 C3 . . . . 178.9(4) ?
    C2 C4 C5 C3 . . . . -4.7(7) ?
    O3 C3 C5 C6 . . . . -70.0(6) ?
    O2 C3 C5 C6 . . . . 106.5(5) ?
    O3 C3 C5 C4 . . . . 111.4(6) ?
    O2 C3 C5 C4 . . . . -72.1(6) ?
    C4 C5 C6 C7 . . . . 1.7(7) ?
    C3 C5 C6 C7 . . . . -177.0(5) ?
    C5 C6 C7 C8 . . . . -1.7(8) ?
    C6 C7 C8 C9 . . . . -0.3(8) ?
    C5 C4 C9 C8 . . . . -2.4(7) ?
    C2 C4 C9 C8 . . . . -179.0(4) ?
    C7 C8 C9 C4 . . . . 2.4(8) ?
    C14 N4 C10 C11 . . . . -0.6(8) ?
    Ni1 N4 C10 C11 . . . . 178.3(4) ?
    N4 C10 C11 C12 . . . . 0.3(10) ?
    C10 C11 C12 C13 . . . . -0.1(10) ?
    C11 C12 C13 C14 . . . . 0.3(10) ?
    C10 N4 C14 C13 . . . . 0.9(8) ?
    Ni1 N4 C14 C13 . . . . -178.0(4) ?
    C12 C13 C14 N4 . . . . -0.8(9) ?
    C19 N5 C15 C16 . . . . 0.5(7) ?
    Ni1 N5 C15 C16 . . . . -166.6(4) ?
    N5 C15 C16 C17 . . . . 1.4(8) ?
    C15 C16 C17 C18 . . . . -2.5(8) ?
    C16 C17 C18 C19 . . . . 1.8(8) ?
    C15 N5 C19 C18 . . . . -1.2(7) ?
    Ni1 N5 C19 C18 . . . . 165.7(4) ?
    C17 C18 C19 N5 . . . . 0.1(8) ?
    C24 N6 C20 C21 . . . . 0.5(8) ?
    Ni2 N6 C20 C21 . . . . 179.9(4) ?
    N6 C20 C21 C22 . . . . -0.5(9) ?
    C20 C21 C22 C23 . . . . 0.2(8) ?
    C21 C22 C23 C24 . . . . 0.1(8) ?
    C20 N6 C24 C23 . . . . -0.2(8) ?
    Ni2 N6 C24 C23 . . . . -179.5(4) ?
    C22 C23 C24 N6 . . . . -0.2(9) ?
    C25 N8 C25 C26 2 . . . 2.2(9) ?
    N8 C25 C26 C27 . . . . -4.6(18) ?
    C25 C26 C27 C26 . . . 2 2.4(10) ?
loop_
    _geom_hbond_atom_site_label_D
    _geom_hbond_atom_site_label_H
    _geom_hbond_atom_site_label_A
    _geom_hbond_site_symmetry_A
    _geom_hbond_distance_DH
    _geom_hbond_distance_HA
    _geom_hbond_distance_DA
    _geom_hbond_angle_DHA
    N3 H3A O1 7_556 0.86 2.10 2.913(4) 158
    N3 H3B O3 6_566 0.86 2.13 2.975(5) 168
    O4 H4C O2 . 0.85 2.41 3.088(5) 137
    O4 H4D O3 . 0.85 2.35 3.020(5) 136
data_global
_journal_date_recd_electronic     2011-11-07
_journal_date_accepted     2011-11-15
_journal_name_full     'Acta Crystallographica, Section E'
_journal_year     2011
_journal_volume     67
_journal_issue     12
_journal_page_first     m1803
_journal_page_last     m1803
_journal_paper_category     QM
_journal_coeditor_code     VM2135
_publ_contact_author_name     'Dacheng Li'
_publ_contact_author_address
;
  School of Chemistry and Chemical Engineering
  Liaocheng University
  Shandong 252059
  People's Republic of China
;
_publ_contact_author_email     lidacheng@lcu.edu.cn
_publ_contact_author_fax     '86 635 8230639'
_publ_contact_author_phone     '86 635 8230639'
_publ_section_title
;
Bis[\m~2~-1-(2-carboxybenzoyl)thiosemicarbazide(3-)]hexapyridinetrinickel(II)
pyridine monosolvate monohydrate
;
loop_
    _publ_author_name
    _publ_author_address
    'Fan Cao'
;
School of Chemistry and Chemical Engineering
Liaocheng University
Shandong 252059
People's Republic of China
;
    'Leilei Li'
;
School of Chemistry and Chemical Engineering
Liaocheng University
Shandong 252059
People's Republic of China
;
    'Dacheng Li'
;
School of Chemistry and Chemical Engineering
Liaocheng University
Shandong 252059
People's Republic of China
;
_iucr_refine_instructions_details
;
TITL 100923f in C2/c
CELL  0.71073   34.4902    8.8510   17.8941   90.000    90.912    90.000
ZERR 4           0.0028    0.0007    0.0016     0.000     0.001     0.000
LATT 7
SYMM             - X ,              Y ,    0.50000 - Z
SFAC C  H  N  O  S  Ni
UNIT 212 204 52 32 8 12
OMIT   0.00  50.00
L.S. 8
ANIS
ACTA
BOND $H
FMAP 2
PLAN 20
htab 2
conf
size 0.38 0.33 0.15
WGHT  0.032000  0.000000
FVAR  0.180300
Ni1    6   0.112323  0.262360  0.435255 11.000000  0.028020  0.035070 =
           0.030450  0.000750  0.004130  0.000950
Ni2    6   0.250000  0.250000  0.500000 10.500000  0.023880  0.029660 =
           0.025050 -0.004250  0.002500 -0.000450
S1     5   0.119938  0.371062  0.551024 11.000000  0.032310  0.048530 =
           0.033610 -0.004280  0.006990  0.008590
N1     3   0.170920  0.235480  0.442155 11.000000  0.023640  0.037470 =
           0.019320 -0.007310  0.003680  0.000190
N2     3   0.191596  0.295930  0.503665 11.000000  0.026940  0.029640 =
           0.023520 -0.004620  0.003090 -0.000480
N3     3   0.188378  0.424356  0.613563 11.000000  0.034240  0.053120 =
           0.029670 -0.015760  0.003930  0.001170
AFIX 93
H3A    2   0.213245  0.421140  0.617552 11.000000 -1.500000
H3B    2   0.175043  0.467978  0.647561 11.000000 -1.500000
AFIX 0
N4     3   0.052431  0.304249  0.431743 11.000000  0.031940  0.050110 =
           0.041250 -0.000470  0.004270 -0.001710
N5     3   0.103447  0.035816  0.437909 11.000000  0.035930  0.044840 =
           0.033820  0.001430  0.002330 -0.005530
N6     3   0.257811  0.447216  0.427501 11.000000  0.031310  0.033160 =
           0.032770  0.002010  0.005820 -0.000010
O1     4   0.229541  0.131871  0.410362 11.000000  0.025230  0.030140 =
           0.030820 -0.005160  0.000160  0.001170
O2     4   0.115022  0.346732  0.332293 11.000000  0.041470  0.056370 =
           0.034060  0.011020  0.011650  0.009750
O3     4   0.153733  0.406681  0.239839 11.000000  0.083220  0.063790 =
           0.064600  0.033590  0.035790  0.010110
C1     1   0.170384  0.361321  0.554299 11.000000  0.031970  0.025610 =
           0.025150 -0.004970  0.003350  0.005680
C2     1   0.193078  0.155732  0.398237 11.000000  0.028840  0.023120 =
           0.031320  0.004200  0.002150 -0.005430
C3     1   0.140558  0.315276  0.283339 11.000000  0.035410  0.058000 =
           0.036180  0.008850 -0.003890 -0.001190
C4     1   0.175376  0.077294  0.332256 11.000000  0.024040  0.034000 =
           0.020970 -0.008910  0.006960 -0.003470
C5     1   0.152446  0.151662  0.278354 11.000000  0.029250  0.046010 =
           0.023340 -0.002150  0.007070 -0.005890
C6     1   0.138760  0.071030  0.216593 11.000000  0.051130  0.071720 =
           0.030940  0.000090 -0.002760 -0.009800
AFIX 43
H6     2   0.124098  0.120023  0.179874 11.000000 -1.200000
AFIX 0
C7     1   0.146717 -0.080248  0.209402 11.000000  0.068350  0.073860 =
           0.035150 -0.028850  0.000150 -0.017410
AFIX 43
H7     2   0.136861 -0.133667  0.168575 11.000000 -1.200000
AFIX 0
C8     1   0.169295 -0.153314  0.262561 11.000000  0.060940  0.049710 =
           0.061510 -0.028560 -0.001010  0.001750
AFIX 43
H8     2   0.174592 -0.255878  0.257906 11.000000 -1.200000
AFIX 0
C9     1   0.183867 -0.072949  0.322442 11.000000  0.039100  0.039510 =
           0.038970 -0.014860  0.004890  0.002750
AFIX 43
H9     2   0.199873 -0.121515  0.357174 11.000000 -1.200000
AFIX 0
C10    1   0.029938  0.241126  0.483009 11.000000  0.035860  0.081810 =
           0.068040  0.016470  0.006810  0.007220
AFIX 43
H10    2   0.041426  0.177665  0.518371 11.000000 -1.200000
AFIX 0
C11    1  -0.009268  0.265087  0.486202 11.000000  0.035820  0.107980 =
           0.091730  0.016790  0.020100  0.006700
AFIX 43
H11    2  -0.023654  0.218691  0.523254 11.000000 -1.200000
AFIX 0
C12    1  -0.026783  0.354690  0.436333 11.000000  0.029890  0.099680 =
           0.114890  0.000380  0.011440  0.013970
AFIX 43
H12    2  -0.053370  0.371568  0.437956 11.000000 -1.200000
AFIX 0
C13    1  -0.004700  0.421472  0.382546 11.000000  0.043760  0.091720 =
           0.092850  0.014210 -0.009110  0.021070
AFIX 43
H13    2  -0.015890  0.485118  0.346918 11.000000 -1.200000
AFIX 0
C14    1   0.034549  0.391754  0.382680 11.000000  0.041060  0.061570 =
           0.064620  0.009550  0.001910  0.003010
AFIX 43
H14    2   0.049348  0.436412  0.345721 11.000000 -1.200000
AFIX 0
C15    1   0.120391 -0.050156  0.490974 11.000000  0.051210  0.052710 =
           0.038640  0.003700  0.000390 -0.006690
AFIX 43
H15    2   0.131658 -0.002137  0.532130 11.000000 -1.200000
AFIX 0
C16    1   0.121984 -0.204324  0.487810 11.000000  0.070040  0.044960 =
           0.078330  0.021810 -0.000340  0.000650
AFIX 43
H16    2   0.133515 -0.259499  0.526406 11.000000 -1.200000
AFIX 0
C17    1   0.106123 -0.276396  0.426141 11.000000  0.078020  0.026780 =
           0.099340  0.000730  0.019140 -0.007210
AFIX 43
H17    2   0.107671 -0.380854  0.421432 11.000000 -1.200000
AFIX 0
C18    1   0.088174 -0.191736  0.372346 11.000000  0.051070  0.048320 =
           0.068550 -0.013850  0.006600 -0.017530
AFIX 43
H18    2   0.076599 -0.237801  0.330951 11.000000 -1.200000
AFIX 0
C19    1   0.087391 -0.039020  0.379922 11.000000  0.035500  0.045970 =
           0.047060 -0.004210  0.005060 -0.008620
AFIX 43
H19    2   0.074980  0.017104  0.342685 11.000000 -1.200000
AFIX 0
C20    1   0.274218  0.570703  0.454130 11.000000  0.079850  0.048380 =
           0.058720  0.004940 -0.017850 -0.016180
AFIX 43
H20    2   0.282229  0.571544  0.504000 11.000000 -1.200000
AFIX 0
C21    1   0.280147  0.698648  0.412087 11.000000  0.084760  0.043290 =
           0.083910  0.014060 -0.019360 -0.025310
AFIX 43
H21    2   0.291689  0.783541  0.433490 11.000000 -1.200000
AFIX 0
C22    1   0.269000  0.699431  0.339373 11.000000  0.053000  0.043380 =
           0.052720  0.017860  0.013240  0.001750
AFIX 43
H22    2   0.272710  0.784209  0.309628 11.000000 -1.200000
AFIX 0
C23    1   0.252301  0.573235  0.311239 11.000000  0.076110  0.065540 =
           0.041930  0.006060  0.000610 -0.008910
AFIX 43
H23    2   0.244308  0.569521  0.261391 11.000000 -1.200000
AFIX 0
C24    1   0.247279  0.451393  0.356613 11.000000  0.082990  0.050580 =
           0.034940  0.003930  0.002780 -0.020550
AFIX 43
H24    2   0.235662  0.365750  0.336123 11.000000 -1.200000
AFIX 0
O4     4   0.077413  0.570378  0.220300 11.000000  0.077130  0.111250 =
           0.076190  0.010490  0.010850  0.015180
AFIX 3
H4C    2   0.075113  0.518908  0.260091 11.000000 -1.200000
H4D    2   0.099913  0.553258  0.203570 11.000000 -1.200000
AFIX 0
N8     3   0.000000  0.803414  0.250000 10.500000  0.155310  0.193920 =
           0.164850  0.000000 -0.023350  0.000000
C25    1   0.022256  0.874385  0.200426 11.000000  0.157400  0.174330 =
           0.146460  0.040640 -0.020380 -0.012230
AFIX 43
H25    2   0.036676  0.821302  0.165663 11.000000 -1.200000
AFIX 0
C26    1   0.022729  1.023421  0.203310 11.000000  0.252590  0.175320 =
           0.232910  0.094000 -0.143340 -0.107630
AFIX 43
H26    2   0.039406  1.074974  0.171917 11.000000 -1.200000
AFIX 0
C27    1   0.000000  1.105831  0.250000 10.500000  0.457790  0.098480 =
           0.280620  0.000000 -0.286010  0.000000
AFIX 43
H27    2   0.000000  1.210904  0.250000 10.500000 -1.200000
AFIX 0
HKLF 4
REM  100923f in C2/c
REM R1 =  0.0493 for   2586 Fo > 4sig(Fo)  and  0.1168 for all   4808 data
REM    359 parameters refined using      0 restraints
END
WGHT      0.0447      0.0000
REM Highest difference peak  0.651,  deepest hole -0.470,  1-sigma level  0.091
Q1    1  -0.0283  0.2569  0.3747  11.00000  0.05    0.55
Q2    1   0.2320  0.1681  0.5140  11.00000  0.05    0.49
Q3    1   0.0832  0.3288  0.4355  11.00000  0.05    0.47
Q4    1   0.1170  0.3349  0.3995  11.00000  0.05    0.47
Q5    1   0.2192  0.3062  0.4942  11.00000  0.05    0.43
Q6    1   0.1098  0.3341  0.4764  11.00000  0.05    0.42
Q7    1   0.1416  0.1989  0.4480  11.00000  0.05    0.40
Q8    1   0.1071  0.1068  0.4350  11.00000  0.05    0.39
Q9    1   0.1406  0.3067  0.4413  11.00000  0.05    0.39
Q10   1   0.1196  0.2682  0.5146  11.00000  0.05    0.35
Q11   1   0.2119  0.2819  0.5182  11.00000  0.05    0.35
Q12   1  -0.0205  0.2383  0.4405  11.00000  0.05    0.35
Q13   1   0.1212  0.1247  0.5461  11.00000  0.05    0.33
Q14   1   0.2361  0.1910  0.4405  11.00000  0.05    0.33
Q15   1   0.0301  0.2485  0.4051  11.00000  0.05    0.33
Q16   1   0.1390  0.4707  0.2623  11.00000  0.05    0.33
Q17   1   0.2503  0.6035  0.5218  11.00000  0.05    0.32
Q18   1   0.1919  0.3973  0.5002  11.00000  0.05    0.31
Q19   1   0.1481  0.3336  0.1999  11.00000  0.05    0.31
Q20   1   0.2561  0.4977  0.4628  11.00000  0.05    0.31
;
