# Supplementary material for: Bis[μ2-1-(2-carb­oxy­benzo­yl)thio­semi­carbazide(3−)]hexa­pyridine­trinickel(II) pyridine monosolvate monohydrate
Source: Acta Crystallogr Sect E Struct Rep Online. 2011 Nov 23;67(Pt 12):m1803. doi: 10.1107/S1600536811048367 (PMC3238709; doi:10.1107/S1600536811048367)
Supplement: Supplementary file 2 [file e-67-m1803-Isup2.hkl]

# 
# h,k,l, Fc-squared, Fo-squared, sigma(Fo-squared) and status flag 
# 
data_I
_shelx_title ' 100923f in C2/c' 
_shelx_refln_list_code          4 
_shelx_F_calc_maximum      545.19 
_exptl_crystal_F_000      2560.00 
_reflns_d_resolution_high  0.8409 
 
loop_ 
 _symmetry_equiv_pos_as_xyz 
 'x, y, z' 
 '-x, y, -z+1/2' 
 'x+1/2, y+1/2, z' 
 '-x+1/2, y+1/2, -z+1/2' 
 '-x, -y, -z' 
 'x, -y, z-1/2' 
 '-x+1/2, -y+1/2, -z' 
 'x+1/2, -y+1/2, z-1/2' 
 
_cell_length_a    34.4902 
_cell_length_b     8.8510 
_cell_length_c    17.8941 
_cell_angle_alpha  90.000 
_cell_angle_beta   90.912 
_cell_angle_gamma  90.000 
 
_shelx_F_squared_multiplier     1.000 
 
loop_ 
 _refln_index_h 
 _refln_index_k 
 _refln_index_l 
 _refln_F_squared_calc 
 _refln_F_squared_meas 
 _refln_F_squared_sigma 
 _refln_observed_status 
   4   0   0    25677.96    29973.04   1252.48 o 
   6   0   0     4633.16     4048.64    298.59 o 
   8   0   0   297235.88   307444.50  11771.07 o 
  10   0   0     3275.98     2559.69    363.47 o 
  12   0   0     1858.26     1685.45    333.34 o 
  14   0   0   175028.48   184206.02   4924.03 o 
  16   0   0    41651.20    41767.52   1247.66 o 
  18   0   0     6427.32     6327.35   1047.52 o 
  20   0   0      511.12      297.25    146.15 o 
  22   0   0    27396.75    26782.63    902.30 o 
  24   0   0      309.41        0.00    326.57 o 
  26   0   0    14212.85    15101.99   1103.03 o 
  28   0   0     6555.48     8740.89   1027.38 o 
  30   0   0    18468.03    21264.74   1436.67 o 
  32   0   0       15.86        0.00    306.74 o 
  34   0   0     2220.52     1523.08    637.15 o 
  36   0   0    14571.22    13394.40   1202.35 o 
  38   0   0     5001.74     6469.65   1096.57 o 
  40   0   0       15.61        0.00    574.12 o 
   1   1   0      268.84      284.14     91.94 o 
   3   1   0    14268.25    14178.26    440.69 o 
   5   1   0     9624.72     9796.15    287.14 o 
   7   1   0     2759.35     3073.75    151.82 o 
   9   1   0     5305.82     5220.37    213.04 o 
  11   1   0     1643.22     1857.38    343.93 o 
  13   1   0    14733.08    14969.46    517.29 o 
  15   1   0     9305.23     9679.08    367.00 o 
  17   1   0      803.01      801.73    172.66 o 
  19   1   0     2361.81     2355.21    265.21 o 
  21   1   0     6537.77     6336.58    353.10 o 
  23   1   0      174.27        0.00    247.92 o 
  25   1   0     4670.78     4922.06    547.34 o 
  27   1   0     1164.37      710.17    325.10 o 
  29   1   0      696.26      512.50    337.95 o 
  31   1   0        4.26        0.00    308.92 o 
  33   1   0      356.65      342.69    296.79 o 
  35   1   0       78.51        0.00    261.34 o 
  37   1   0       58.45       66.85    400.38 o 
  39   1   0      192.81      402.97    448.20 o 
   0   2   0    97660.97   103648.09   3870.90 o 
   2   2   0       35.32        0.00     51.73 o 
   4   2   0     8776.21     9143.16    282.77 o 
   6   2   0     2979.32     3130.81    129.13 o 
   8   2   0    31577.24    30746.57    655.65 o 
  10   2   0     6330.21     5775.88    192.59 o 
  12   2   0    12724.06    12992.74    427.25 o 
  14   2   0    43582.05    44254.23   1132.09 o 
  16   2   0     5956.93     5712.85    303.55 o 
  18   2   0    19152.67    19151.65    631.18 o 
  20   2   0     1223.94      973.00    204.49 o 
  22   2   0    24802.46    24135.07    764.96 o 
  24   2   0       47.28        0.00    172.30 o 
  26   2   0     1602.15     1733.93    397.08 o 
  28   2   0     3227.32     3449.65    530.48 o 
  30   2   0     4868.84     5884.08    663.38 o 
  32   2   0     1145.80      766.55    293.90 o 
  34   2   0        4.09        0.00    262.01 o 
  36   2   0    10812.79    11850.73    730.31 o 
  38   2   0     2125.44     2165.46    491.49 o 
  40   2   0      349.22      525.14    503.68 o 
   1   3   0    26512.78    29185.87    734.98 o 
   3   3   0     2163.90     2123.84    205.77 o 
   5   3   0    43368.66    47073.54    957.94 o 
   7   3   0     8042.62     7242.59    236.39 o 
   9   3   0     7077.38     7386.87    244.92 o 
  11   3   0      429.84      457.26    142.16 o 
  13   3   0    39859.16    42305.50    915.80 o 
  15   3   0        7.77        0.00     95.99 o 
  17   3   0     4659.86     4478.40    241.23 o 
  19   3   0     1053.42      974.86    219.82 o 
  21   3   0     2247.41     2510.08    328.89 o 
  23   3   0     1349.28     1583.40    280.42 o 
  25   3   0      399.74      146.03    219.84 o 
  27   3   0      398.93      313.37    243.09 o 
  29   3   0        3.16        0.00    295.58 o 
  31   3   0     2855.94     3478.40    443.09 o 
  33   3   0      516.80      432.80    324.72 o 
  35   3   0      653.47      656.16    319.55 o 
  37   3   0      283.95        0.00    336.67 o 
  39   3   0      940.85      430.33    356.16 o 
   0   4   0     5135.07     4712.60    318.06 o 
   2   4   0       82.37        0.00     97.73 o 
   4   4   0       17.22        0.00     80.99 o 
   6   4   0    43308.46    43322.47    922.06 o 
   8   4   0    15385.76    15825.91    362.69 o 
  10   4   0     4137.52     4276.59    243.67 o 
  12   4   0     2771.28     2487.86    310.11 o 
  14   4   0    24989.18    25164.43    629.80 o 
  16   4   0     4209.51     4322.67    305.62 o 
  18   4   0      389.52      178.42    184.65 o 
  20   4   0    11170.06    11064.89    485.06 o 
  22   4   0    10805.71    11553.52    546.54 o 
  24   4   0       53.27        0.00    207.37 o 
  26   4   0     1567.86     1464.37    416.55 o 
  28   4   0    11411.75    11525.18    555.56 o 
  30   4   0     2250.84     1987.07    492.44 o 
  32   4   0      830.01      918.44    420.44 o 
  34   4   0     1666.04      622.07    344.96 o 
  36   4   0     6008.54     6227.77   1231.70 o 
   1   5   0      349.10      164.09    122.54 o 
   3   5   0      429.43      626.97    211.54 o 
   5   5   0       34.63        0.00    112.39 o 
   7   5   0       30.70        0.00     93.47 o 
   9   5   0       26.46        0.00     95.60 o 
  11   5   0       57.51        0.00    115.62 o 
  13   5   0     1201.19     1396.05    222.82 o 
  15   5   0       72.83       62.33    140.35 o 
  17   5   0     1442.88     1661.97    274.09 o 
  19   5   0      911.94     1176.00    496.29 o 
  21   5   0     1935.51     1951.98    281.00 o 
  23   5   0     2313.73     2886.77    339.15 o 
  25   5   0     1503.28     1793.27    297.55 o 
  27   5   0      551.46      268.22    246.15 o 
  29   5   0      360.37        0.00    234.87 o 
  31   5   0     1135.49     2003.52    537.41 o 
  33   5   0     1072.32     1093.45    381.33 o 
  35   5   0      237.62      168.45    432.78 o 
   0   6   0    39470.40    40871.45   1344.34 o 
   2   6   0     3658.54     4888.79   1028.75 o 
   4   6   0        5.93       80.33    129.72 o 
   6   6   0     3788.46     4103.14    640.56 o 
   8   6   0    15298.30    13852.71    408.99 o 
  10   6   0       63.60       53.19    138.04 o 
  12   6   0     2730.20     2589.08    341.90 o 
  14   6   0    15535.02    15596.76    457.58 o 
  16   6   0     6381.45     6141.09    374.90 o 
  18   6   0       73.74        0.00    185.50 o 
  20   6   0     1267.43      840.76    246.50 o 
  22   6   0     5006.28     6733.51    549.93 o 
  24   6   0      377.11        0.00    267.00 o 
  26   6   0       45.89        0.00    271.38 o 
  28   6   0     7382.98     8293.02    658.51 o 
  30   6   0     2368.77     2495.37    492.13 o 
  32   6   0        8.60        0.00    383.59 o 
   1   7   0      102.17       55.38    164.93 o 
   3   7   0      161.84        0.00    193.06 o 
   5   7   0        5.80        0.00    189.96 o 
   7   7   0      543.35      197.79    224.46 o 
   9   7   0        9.05        0.00    247.14 o 
  11   7   0     1043.57      801.46    224.11 o 
  13   7   0      254.63        0.00    197.53 o 
  15   7   0      359.97      221.10    254.66 o 
  17   7   0      404.66      305.47    280.62 o 
  19   7   0     2275.64     1991.89    384.85 o 
  21   7   0     1504.40     1348.63    364.55 o 
  23   7   0     3131.12     3275.02    466.46 o 
  25   7   0       48.92        0.00    293.33 o 
  27   7   0     1444.81     1309.88    413.16 o 
  29   7   0      132.69        0.00    349.51 o 
   0   8   0     3218.39     3200.84    745.40 o 
   2   8   0       36.16        0.00    285.39 o 
   4   8   0     1540.35      897.58    345.50 o 
   6   8   0     1347.90     1104.48    292.55 o 
   8   8   0     8807.27     8590.48    633.99 o 
  10   8   0       59.05        0.00    265.70 o 
  12   8   0      358.73      468.00    391.21 o 
  14   8   0     7217.50     8377.06    848.03 o 
  16   8   0      710.88      449.44    309.13 o 
  18   8   0     2342.97     2101.07    410.12 o 
  20   8   0      123.03        0.00    286.09 o 
  22   8   0     8383.99    11505.77    842.02 o 
  24   8   0      833.04     1017.69    396.87 o 
  26   8   0      360.81      228.20    386.85 o 
   1   9   0     2630.95     1699.60    566.74 o 
   3   9   0     1989.70     1736.32    499.72 o 
   5   9   0     1216.06      966.61    430.38 o 
   7   9   0       79.94       57.24    375.16 o 
   9   9   0     1585.22     1520.87    568.09 o 
  11   9   0       64.85        0.00    337.39 o 
  13   9   0     2109.14     3112.39    887.77 o 
  15   9   0       46.98      129.47    428.44 o 
  17   9   0      582.76      382.43    435.52 o 
  19   9   0       83.31        0.00    463.87 o 
  21   9   0       19.10      164.61    496.24 o 
   0  10   0     5284.05     3798.02    988.33 o 
   2  10   0      985.81      394.82    471.30 o 
   4  10   0      117.59       34.75    488.42 o 
   6  10   0     1213.46     1253.34    539.30 o 
   8  10   0     2770.16     2171.42    604.55 o 
  10  10   0        3.14        0.00    593.80 o 
  12  10   0      575.27        0.00    504.62 o 
 -39   1   1      515.09      928.79    467.70 o 
 -37   1   1     9889.42    10282.66    937.82 o 
 -35   1   1      397.53      367.18    403.55 o 
 -33   1   1     4067.96     4753.92    920.22 o 
 -31   1   1     4631.83     4430.78    596.34 o 
 -29   1   1    10747.91    10034.76    829.04 o 
 -27   1   1     2318.87     2275.98    508.00 o 
 -25   1   1     4115.75     4061.11    506.06 o 
 -23   1   1    45825.66    45307.96   1217.13 o 
 -21   1   1    16403.17    15529.57    537.77 o 
 -19   1   1     6805.57     6070.37    366.42 o 
 -17   1   1     3127.11     3327.07    630.03 o 
 -15   1   1   180439.84   182124.97   4067.05 o 
 -13   1   1    12558.57    12532.46    408.35 o 
 -11   1   1    15570.53    14067.38   2435.44 o 
  -9   1   1    43818.16    43981.55   1054.88 o 
  -7   1   1     1348.93     1586.55    137.71 o 
  -5   1   1      314.70      292.81     69.61 o 
  -3   1   1     1885.86     1966.17    115.24 o 
  -1   1   1   243533.39   251512.63   9065.93 o 
   1   1   1    79878.34    84236.47   1580.15 o 
   3   1   1    30012.23    32312.97   1003.54 o 
   5   1   1     2672.96     2743.13    281.76 o 
   7   1   1    27320.98    29374.84    725.86 o 
   9   1   1       99.77      125.50    102.75 o 
  11   1   1    47947.08    49575.77   1020.53 o 
  13   1   1    23135.44    21874.12    449.49 o 
  15   1   1   103830.52   106914.31   2081.70 o 
  17   1   1     2862.79     2700.05    220.69 o 
  19   1   1      880.68      779.26    111.87 o 
  21   1   1    16858.28    14725.46    442.16 o 
  23   1   1     5849.91     6091.87    437.46 o 
  25   1   1     3644.15     4117.82    343.80 o 
  27   1   1     4115.14     4665.68    365.38 o 
  29   1   1     9417.79    10204.84    523.33 o 
  31   1   1      367.89      263.11    265.75 o 
  33   1   1      548.83      157.85    267.97 o 
  35   1   1     9542.18    11020.11    735.01 o 
  37   1   1     6343.47     7351.85    775.96 o 
  39   1   1      188.21      145.22    403.20 o 
 -40   2   1     2719.03     3313.88    507.95 o 
 -38   2   1      372.69      404.88    342.85 o 
 -36   2   1     1734.08     1445.27    391.64 o 
 -34   2   1      517.23      600.97    422.90 o 
 -32   2   1     1988.79     2022.04    476.03 o 
 -30   2   1     1204.56     1435.38    418.41 o 
 -28   2   1     7257.63     9356.46    954.19 o 
 -26   2   1      646.66      258.65    304.88 o 
 -24   2   1      328.78       86.55    184.63 o 
 -22   2   1    10394.68    11238.89    467.29 o 
 -20   2   1     8140.29     7778.64    366.81 o 
 -18   2   1     2745.31     2862.02    266.59 o 
 -16   2   1     9818.06     9935.33    392.39 o 
 -14   2   1    31237.30    32537.17    877.98 o 
 -12   2   1     2216.66     2448.98    212.59 o 
 -10   2   1      254.50       19.21     94.40 o 
  -8   2   1      810.38      999.83    102.53 o 
  -6   2   1      320.11      312.50     74.91 o 
  -4   2   1     1622.11     1963.86    275.84 o 
  -2   2   1   145872.64   156659.63   2915.72 o 
   0   2   1     1591.97     1916.62    150.84 o 
   2   2   1    10447.49    10779.14    279.72 o 
   4   2   1      870.10     1272.28    130.03 o 
   6   2   1    42370.77    43928.71    805.46 o 
   8   2   1    11791.79    11534.28    300.89 o 
  10   2   1     9569.39    10230.32    351.75 o 
  12   2   1     3678.20     4438.97    455.20 o 
  14   2   1    16295.18    16728.46    369.07 o 
  16   2   1      823.02      802.15    103.13 o 
  18   2   1     3503.42     3473.93    355.43 o 
  20   2   1       20.88        0.00    125.90 o 
  22   2   1     3532.67     4014.67    287.00 o 
  24   2   1     1563.54     1752.24    306.61 o 
  26   2   1     2057.63     1794.18    259.22 o 
  28   2   1     1770.11     1584.56    329.91 o 
  30   2   1      242.06        0.00    228.02 o 
  32   2   1     2038.97     2477.49    400.57 o 
  34   2   1       50.54        0.00    255.25 o 
  36   2   1       98.19       51.80    292.56 o 
  38   2   1       56.68        0.00    344.70 o 
  40   2   1      157.62        0.00    430.57 o 
 -39   3   1       54.39        0.00    308.83 o 
 -37   3   1     6852.15     8257.94   1600.76 o 
 -35   3   1     3653.98     3495.66    493.55 o 
 -33   3   1      848.76      772.97    431.72 o 
 -31   3   1     4694.41     5431.43    758.62 o 
 -29   3   1     4437.70     4906.53   1178.21 o 
 -27   3   1      608.14      497.68    344.56 o 
 -25   3   1       13.22        0.00    181.86 o 
 -23   3   1    11900.41    11172.74    491.99 o 
 -21   3   1     7458.45     6937.17    408.31 o 
 -19   3   1     1238.20     1253.20    228.45 o 
 -17   3   1     2289.57     2042.17    266.36 o 
 -15   3   1    15823.04    15594.25    416.13 o 
 -13   3   1      101.40        0.00     88.81 o 
 -11   3   1     2459.84     2413.32    203.24 o 
  -9   3   1     7409.02     7319.05    246.07 o 
  -7   3   1    28746.49    28772.62    559.67 o 
  -5   3   1     1675.29     1444.40    156.24 o 
  -3   3   1     2751.04     2657.98    138.62 o 
  -1   3   1    11615.06    10395.32    336.88 o 
   1   3   1     2977.32     2959.49    180.15 o 
   3   3   1    11984.79    11762.37    329.93 o 
   5   3   1    11792.82    11676.17    256.98 o 
   7   3   1      126.02      115.47     72.35 o 
   9   3   1      739.00      416.17     97.31 o 
  11   3   1      163.80      104.07     97.39 o 
  13   3   1    24416.81    24165.97    584.16 o 
  15   3   1    18721.44    17584.48    466.23 o 
  17   3   1     2292.37     2512.36    200.66 o 
  19   3   1       59.14        0.00    148.40 o 
  21   3   1    22502.54    21679.55    779.93 o 
  23   3   1     2759.81     2647.91    282.43 o 
  25   3   1      906.11      867.68    209.99 o 
  27   3   1     6405.42     6923.86    440.22 o 
  29   3   1    12041.07    12703.11    617.16 o 
  31   3   1       61.06      292.41    275.67 o 
  33   3   1      645.90      262.07    303.80 o 
  35   3   1     7109.97     6822.15   1125.01 o 
  37   3   1     2485.88     3183.62    484.11 o 
  39   3   1     1206.55     1022.73    409.16 o 
 -36   4   1      397.36        0.00    317.93 o 
 -34   4   1      388.67       38.26    309.17 o 
 -32   4   1     2625.65     2804.95    946.05 o 
 -30   4   1      708.75      167.09    353.99 o 
 -28   4   1      826.90     1228.24    320.02 o 
 -26   4   1      230.35        0.00    215.37 o 
 -24   4   1       74.27        0.00    263.70 o 
 -22   4   1      768.13      879.94    250.08 o 
 -20   4   1      275.30       91.22    182.53 o 
 -18   4   1       27.62        0.00    154.62 o 
 -16   4   1      927.70      934.51    163.54 o 
 -14   4   1     1811.24     1751.46    185.52 o 
 -12   4   1       96.84       54.04    107.34 o 
 -10   4   1     4792.10     4838.55    246.65 o 
  -8   4   1     2259.02     2122.89    247.78 o 
  -6   4   1     7953.40     8091.32    260.05 o 
  -4   4   1     1410.89     1743.59    256.11 o 
  -2   4   1    17633.69    18430.17    545.98 o 
   0   4   1     3470.75     3641.90    264.18 o 
   2   4   1        4.78        0.00    114.20 o 
   4   4   1     9110.87     9681.61    380.41 o 
   6   4   1      801.39      741.01     97.01 o 
   8   4   1     1739.38     2128.18    179.64 o 
  10   4   1       77.62        0.00     86.70 o 
  12   4   1      562.88      379.95    119.44 o 
  14   4   1       50.76        0.00    112.46 o 
  16   4   1     9059.08     9023.84    299.83 o 
  18   4   1        1.81        0.00    147.57 o 
  20   4   1     5242.60     6226.20    542.78 o 
  22   4   1     1055.45      706.68    221.50 o 
  24   4   1      554.34      310.06    196.84 o 
  26   4   1     1146.00      554.01    229.46 o 
  28   4   1      114.58       65.56    216.66 o 
  30   4   1      912.46      932.39    346.82 o 
  32   4   1       95.22        0.00    276.10 o 
  34   4   1      293.34      573.68    338.21 o 
  36   4   1      491.85      616.43    361.97 o 
 -35   5   1     1395.06     1225.56    421.67 o 
 -33   5   1      391.29        0.00    294.57 o 
 -31   5   1      806.13      557.20    333.22 o 
 -29   5   1    10018.78    11151.00    847.77 o 
 -27   5   1     9971.71     8709.10    561.53 o 
 -25   5   1       43.81        0.00    274.79 o 
 -23   5   1     3132.92     3919.20    414.71 o 
 -21   5   1     3162.66     3438.58    379.72 o 
 -19   5   1      245.09        0.00    193.59 o 
 -17   5   1     4223.79     4892.48    392.22 o 
 -15   5   1    20117.16    19462.41    549.30 o 
 -13   5   1     9101.73     8521.58    324.17 o 
 -11   5   1      252.51      177.06    133.90 o 
  -9   5   1     6504.50     6383.51    223.59 o 
  -7   5   1     1736.42     1627.02    169.92 o 
  -5   5   1     2053.14     1934.33    215.56 o 
  -3   5   1      307.15      349.59    153.07 o 
  -1   5   1     9183.25     9188.46    376.04 o 
   1   5   1     4143.66     4112.29    390.76 o 
   3   5   1      280.86      260.67    125.51 o 
   5   5   1     7617.88     6960.60    342.79 o 
   7   5   1    21987.18    20757.84    451.59 o 
   9   5   1      914.90     1019.31    191.60 o 
  11   5   1     2023.83     2154.41    194.76 o 
  13   5   1    26011.54    25053.10    596.61 o 
  15   5   1     6826.21     7153.29    309.10 o 
  17   5   1     1784.04     2032.04    356.06 o 
  19   5   1     9474.41    10244.43    421.41 o 
  21   5   1    25050.94    23783.46    722.75 o 
  23   5   1     6770.23     6995.95    694.76 o 
  25   5   1      142.27        0.00    214.05 o 
  27   5   1     7915.57     9245.47    742.24 o 
  29   5   1     2387.22     2751.33    731.99 o 
  31   5   1      166.57        0.00    367.28 o 
  33   5   1       46.34        0.00    392.41 o 
  35   5   1     6280.04     4456.70   1100.57 o 
 -32   6   1       23.62        0.00    370.53 o 
 -30   6   1     1817.08     1332.81    414.31 o 
 -28   6   1      615.46      349.49    324.73 o 
 -26   6   1       60.05        0.00    221.21 o 
 -24   6   1       93.76        0.00    208.71 o 
 -22   6   1     1168.26     1683.36    340.99 o 
 -20   6   1       17.65        0.00    212.63 o 
 -18   6   1        8.89        0.00    186.96 o 
 -16   6   1     1086.80      617.65    254.08 o 
 -14   6   1      150.72      100.15    167.28 o 
 -12   6   1      246.71       29.71    150.01 o 
 -10   6   1      563.32      522.06    175.65 o 
  -8   6   1      644.83      317.70    189.45 o 
  -6   6   1      402.58      176.33    194.33 o 
  -4   6   1      803.76      568.68    227.47 o 
  -2   6   1      578.44      452.23    162.77 o 
   0   6   1      791.61      692.64    178.56 o 
   2   6   1     1223.25     1185.32    204.17 o 
   4   6   1      158.50      236.02    141.78 o 
   6   6   1     4980.71     4754.53    424.04 o 
   8   6   1     6341.52     7094.56    332.29 o 
  10   6   1      246.42       81.01    136.07 o 
  12   6   1      191.09        0.00    137.91 o 
  14   6   1        9.38        0.00    156.28 o 
  16   6   1      399.64      435.20    254.65 o 
  18   6   1       19.12        0.00    217.85 o 
  20   6   1      847.23      732.70    299.75 o 
  22   6   1     1200.76      887.91    322.07 o 
  24   6   1      232.52       82.78    287.45 o 
  26   6   1      911.27      380.14    325.65 o 
  28   6   1     2703.46     2800.25    455.50 o 
  30   6   1       30.78        0.00    293.17 o 
  32   6   1        0.07        0.00    393.53 o 
 -29   7   1     2363.22     2742.06    492.40 o 
 -27   7   1        2.22        0.00    318.02 o 
 -25   7   1      231.96       32.90    322.13 o 
 -23   7   1     6907.09     8208.95    665.12 o 
 -21   7   1       33.14        0.00    269.94 o 
 -19   7   1     1968.16     2452.91    401.14 o 
 -17   7   1       65.68       70.39    242.72 o 
 -15   7   1    10134.59     9972.53    553.73 o 
 -13   7   1     1466.98     1113.77    288.90 o 
 -11   7   1     3075.25     3171.39    295.64 o 
  -9   7   1     3818.06     4068.07    782.64 o 
  -7   7   1    10335.13     9118.79    857.64 o 
  -5   7   1      270.22       86.41    201.88 o 
  -3   7   1      838.19     1252.71    349.15 o 
  -1   7   1    14875.12    13807.09    468.76 o 
   1   7   1     6557.41     6919.58    442.36 o 
   3   7   1      927.15      550.22    272.72 o 
   5   7   1      378.30       61.16    215.01 o 
   7   7   1    11445.22    11054.18    515.83 o 
   9   7   1     2481.11     2185.48    334.97 o 
  11   7   1      204.93        0.00    188.97 o 
  13   7   1     2176.73     2211.10    299.94 o 
  15   7   1     2440.63     2224.42    376.17 o 
  17   7   1      168.46        0.00    254.69 o 
  19   7   1      902.66      519.39    313.48 o 
  21   7   1     1098.99     1512.09    381.62 o 
  23   7   1     7187.70     6475.19    607.57 o 
  25   7   1      199.91      297.01    310.53 o 
  27   7   1      137.07        0.00    326.51 o 
  29   7   1     1836.28     1645.84    452.39 o 
 -26   8   1       14.53        0.00    356.89 o 
 -24   8   1     2045.85     1752.85    439.39 o 
 -22   8   1      244.23       93.37    316.55 o 
 -20   8   1      173.88       16.75    314.68 o 
 -18   8   1      109.96        0.00    290.74 o 
 -16   8   1      623.48      137.37    398.71 o 
 -14   8   1      432.83      124.44    398.07 o 
 -12   8   1        5.23        0.00    292.57 o 
 -10   8   1     1398.04     1726.94    367.65 o 
  -8   8   1      835.45     1281.69    445.61 o 
  -6   8   1      433.98      225.91    259.98 o 
  -4   8   1      503.42       19.70    246.34 o 
  -2   8   1     1724.88     1330.33    432.05 o 
   0   8   1       63.69        0.00    298.38 o 
   2   8   1      480.77      341.66    335.38 o 
   4   8   1      306.90      483.05    274.00 o 
   6   8   1      129.39        0.00    230.84 o 
   8   8   1     1302.97     1267.26    325.80 o 
  10   8   1      963.38      739.56    304.77 o 
  12   8   1     1198.05      902.39    456.80 o 
  14   8   1     1136.77      603.45    397.78 o 
  16   8   1      115.08        0.00    274.50 o 
  18   8   1        4.09        0.00    290.55 o 
  20   8   1      840.20      712.30    366.22 o 
  22   8   1     1904.42     1756.88    444.14 o 
  24   8   1      121.28      218.54    344.29 o 
  26   8   1     1639.82     1130.41    441.80 o 
 -21   9   1     1165.42     1398.27    687.89 o 
 -19   9   1     1274.61      931.62    547.94 o 
 -17   9   1       58.37        0.00    416.06 o 
 -15   9   1     4046.96     4308.39    851.95 o 
 -13   9   1      385.41      352.72    423.18 o 
 -11   9   1      921.32      969.50    461.71 o 
  -9   9   1     4232.89     4469.15    524.89 o 
  -7   9   1    10250.75    12392.81    979.70 o 
  -5   9   1       40.04        0.00    356.71 o 
  -3   9   1       19.12       52.06    359.33 o 
  -1   9   1    10125.78    11941.37   1031.23 o 
   1   9   1     7427.02     7975.98   2894.10 o 
   3   9   1       29.27        0.00    385.07 o 
   5   9   1      478.82      234.31    367.48 o 
   7   9   1     8077.48     8975.35   1143.99 o 
   9   9   1      790.49      341.91    299.26 o 
  11   9   1       55.36        0.00    359.60 o 
  13   9   1     3628.28     4235.77    653.73 o 
  15   9   1     3317.54     2777.05    610.18 o 
  17   9   1      103.85        0.00    413.44 o 
  19   9   1      773.45      860.67    500.60 o 
  21   9   1      739.02      987.52    541.10 o 
 -12  10   1      425.38      204.18    647.61 o 
 -10  10   1      581.41        0.00    669.44 o 
  -8  10   1       26.56      443.12    661.45 o 
  -6  10   1     1746.87     2246.13    577.84 o 
  -4  10   1       85.48        0.00    426.66 o 
  -2  10   1      851.37      184.61    454.18 o 
   0  10   1        0.88        0.00    412.45 o 
   2  10   1      819.15      765.21    477.83 o 
   4  10   1       58.28        0.00    446.48 o 
   6  10   1      986.01        0.00    440.63 o 
   8  10   1       14.78        0.00    412.38 o 
  10  10   1      171.72      675.29    737.71 o 
  12  10   1      705.97      546.40    499.43 o 
 -40   0   2      281.73      269.07    589.49 o 
 -38   0   2     7251.62     7568.06   1185.13 o 
 -36   0   2     3132.30     2633.18    786.30 o 
 -34   0   2     5344.78     7380.48   1091.96 o 
 -32   0   2     2564.33     2932.08    732.48 o 
 -30   0   2    13188.03    14575.23   1176.22 o 
 -28   0   2      555.06      611.02    456.65 o 
 -26   0   2     6161.19     6963.19    831.19 o 
 -24   0   2    11915.84     8694.46    803.52 o 
 -22   0   2    33897.36    33888.53   1784.16 o 
 -20   0   2     5891.63     6032.11    455.26 o 
 -18   0   2    38943.96    42519.55   1402.54 o 
 -16   0   2   153271.66   162262.33   4369.35 o 
 -14   0   2   100767.99   104037.86   2845.80 o 
 -12   0   2   164697.31   167595.58   4466.14 o 
 -10   0   2    81341.16    83046.35   2266.35 o 
  -8   0   2   170911.31   175849.30   4649.56 o 
  -6   0   2    16877.72    20566.08    921.60 o 
  -4   0   2    16009.26    14467.60    654.68 o 
  -2   0   2   149102.00   168354.38   6432.13 o 
   0   0   2   109043.52   122390.34   4444.40 o 
   2   0   2    45671.61    46995.48   1257.06 o 
   4   0   2    24895.20    26855.93    623.42 o 
   6   0   2   244460.70   258800.09   5535.00 o 
   8   0   2     6372.77     6132.69    213.88 o 
  10   0   2    13671.81    13406.61    386.75 o 
  12   0   2     1117.52     1145.37    139.98 o 
  14   0   2   170674.53   177378.11   3892.17 o 
  16   0   2       53.88        0.00    145.45 o 
  18   0   2     4189.60     4328.87    398.37 o 
  20   0   2     2222.04     1665.76    208.91 o 
  22   0   2    16482.06    16654.88    673.34 o 
  24   0   2      152.90       67.78    214.11 o 
  26   0   2      353.65      290.61    253.71 o 
  28   0   2     2844.23     3667.74    479.25 o 
  30   0   2      363.76       79.31    348.56 o 
  32   0   2       99.33        0.00    416.06 o 
  34   0   2     6264.78     6627.09    981.26 o 
  36   0   2    10107.29    11999.86   1372.40 o 
  38   0   2      275.78      198.03    570.12 o 
  40   0   2      839.57      116.55    588.88 o 
 -39   1   2      191.91        0.00    403.53 o 
 -37   1   2      219.17      158.11    415.63 o 
 -35   1   2     1130.50      846.62    431.93 o 
 -33   1   2      461.95      352.27    422.21 o 
 -31   1   2      610.99      455.71    358.10 o 
 -29   1   2      781.74      585.82    358.23 o 
 -27   1   2     1486.86     1702.16    398.89 o 
 -25   1   2      420.60       46.81    279.36 o 
 -23   1   2     3006.37     3285.90    554.66 o 
 -21   1   2     5319.37     5736.32    462.26 o 
 -19   1   2     1650.36     1558.07    230.98 o 
 -17   1   2     1246.58     1428.10    197.78 o 
 -15   1   2     2504.75     3055.55    248.57 o 
 -13   1   2     1141.20      849.29    273.17 o 
 -11   1   2     9354.19     9360.55    325.74 o 
  -9   1   2   125085.40   130314.30   2898.26 o 
  -7   1   2    80044.96    82181.57   1855.00 o 
  -5   1   2      763.10      752.77    130.90 o 
  -3   1   2    14830.87    15621.69    389.89 o 
  -1   1   2    26136.04    26809.79    618.51 o 
   1   1   2      784.62      765.50    196.23 o 
   3   1   2     8288.85     8421.89    215.76 o 
   5   1   2    95595.75    97030.16   1651.25 o 
   7   1   2     3755.74     3287.58    122.62 o 
   9   1   2    36861.84    38872.30    653.61 o 
  11   1   2      216.69      119.17     60.68 o 
  13   1   2    20667.13    21618.38    416.09 o 
  15   1   2      163.18        9.03     76.69 o 
  17   1   2        4.96        0.00     74.82 o 
  19   1   2     3753.31     3560.96    176.76 o 
  21   1   2     1600.69     1726.45    156.70 o 
  23   1   2      444.47      342.98    143.59 o 
  25   1   2       10.63        0.00    136.23 o 
  27   1   2     1944.53     1629.60    261.27 o 
  29   1   2       18.21        0.00    225.57 o 
  31   1   2        4.77        0.00    229.72 o 
  33   1   2      380.12      395.87    293.41 o 
  35   1   2        0.09      219.71    299.98 o 
  37   1   2       48.22        0.00    433.74 o 
  39   1   2        0.39        0.00    394.50 o 
 -40   2   2       67.00        0.00    353.20 o 
 -38   2   2     6547.16     6805.65    824.42 o 
 -36   2   2     5866.65     6567.32    786.70 o 
 -34   2   2      871.78     1090.88    446.13 o 
 -32   2   2     1040.50     1141.37    430.45 o 
 -30   2   2    15072.30    15389.32    853.62 o 
 -28   2   2     1225.77      646.28    349.75 o 
 -26   2   2      470.64      123.06    271.78 o 
 -24   2   2    12071.33    11672.14    556.60 o 
 -22   2   2    30629.48    27873.73    852.31 o 
 -20   2   2     1420.51     1073.35    207.77 o 
 -18   2   2     1552.37     1698.12    548.62 o 
 -16   2   2    43917.67    42543.60   1116.11 o 
 -14   2   2    13966.98    13495.29    460.95 o 
 -12   2   2     4008.18     3657.70    222.27 o 
 -10   2   2     6959.21     7289.12    224.17 o 
  -8   2   2    13954.36    13103.03    334.00 o 
  -6   2   2     7015.48     8104.33    236.35 o 
  -4   2   2     1693.26     1757.27    117.62 o 
  -2   2   2    50309.64    53586.33   1048.16 o 
   0   2   2   202879.31   207673.41   4405.74 o 
   2   2   2    46199.18    46922.05   1085.77 o 
   4   2   2     2909.77     2767.55    134.25 o 
   6   2   2    30138.60    28505.13    554.38 o 
   8   2   2     7058.75     7761.31    214.50 o 
  10   2   2     3497.43     3149.52    144.31 o 
  12   2   2    15933.90    15856.97    324.96 o 
  14   2   2    67333.46    68604.99   1133.82 o 
  16   2   2      784.81      736.92    103.41 o 
  18   2   2       35.39        0.00     81.45 o 
  20   2   2    16083.73    15606.12    415.63 o 
  22   2   2     8982.29     7813.79    289.89 o 
  24   2   2     1585.32     1845.20    243.89 o 
  26   2   2      197.10        0.00    178.57 o 
  28   2   2    14060.52    14603.70    645.04 o 
  30   2   2     1146.63      771.08    295.20 o 
  32   2   2      760.21      958.71    321.90 o 
  34   2   2     3677.02     4961.72    514.23 o 
  36   2   2     6598.68     7732.52    640.38 o 
  38   2   2      160.79      116.74    339.32 o 
  40   2   2      160.20        0.00    443.11 o 
 -39   3   2      727.42      460.49    371.16 o 
 -37   3   2       23.17       12.77    422.39 o 
 -35   3   2      384.97       40.49    399.76 o 
 -33   3   2      816.18      559.32    904.38 o 
 -31   3   2      554.67      467.29    374.63 o 
 -29   3   2     3348.18     3384.80    546.08 o 
 -27   3   2      469.12        3.04    324.54 o 
 -25   3   2     2984.73     2679.35    331.84 o 
 -23   3   2     2439.89     2262.97    395.46 o 
 -21   3   2     3861.13     4800.44    563.40 o 
 -19   3   2      298.61      246.89    178.83 o 
 -17   3   2    14832.91    14343.56    673.75 o 
 -15   3   2      168.40      138.50     98.64 o 
 -13   3   2      649.21      789.00    185.42 o 
 -11   3   2      218.55       66.21     90.94 o 
  -9   3   2     2667.23     2603.39    179.67 o 
  -7   3   2     4190.66     4438.33    220.53 o 
  -5   3   2      663.09      532.86    134.83 o 
  -3   3   2    26102.85    29020.01    631.06 o 
  -1   3   2    29295.54    29653.89    643.79 o 
   1   3   2    12551.79    12191.00    389.67 o 
   3   3   2     4536.95     4214.06    222.96 o 
   5   3   2      373.04      408.22     90.82 o 
   7   3   2      789.63      850.68    117.79 o 
   9   3   2       51.09        0.00     76.75 o 
  11   3   2    10534.61    10655.22    297.74 o 
  13   3   2     5424.00     5413.28    244.23 o 
  15   3   2     2230.63     1960.42    301.95 o 
  17   3   2      115.92        0.00    108.31 o 
  19   3   2     2163.33     2345.23    253.24 o 
  21   3   2      142.42        0.00    154.40 o 
  23   3   2       55.51        0.00    156.60 o 
  25   3   2      706.10      489.30    239.76 o 
  27   3   2      389.09      194.57    220.06 o 
  29   3   2      172.42        0.00    254.73 o 
  31   3   2        3.56       26.22    272.06 o 
  33   3   2       24.65        0.00    271.46 o 
  35   3   2       62.53        0.00    378.66 o 
  37   3   2       15.97        0.00    307.12 o 
  39   3   2      362.94        0.61    318.79 o 
 -36   4   2     2659.89     1526.60    542.91 o 
 -34   4   2       11.12        0.00    387.96 o 
 -32   4   2     1514.72      805.46    452.32 o 
 -30   4   2     7798.54     8977.10   1701.28 o 
 -28   4   2     4494.21     5483.30    498.30 o 
 -26   4   2       58.45        0.00    219.55 o 
 -24   4   2     2567.38     3028.25    740.44 o 
 -22   4   2     8179.14     8575.44    438.95 o 
 -20   4   2        0.60       34.67    188.56 o 
 -18   4   2      181.78        0.00    159.18 o 
 -16   4   2    13114.26    11540.18    465.71 o 
 -14   4   2     6688.69     6617.46    263.84 o 
 -12   4   2     2130.82     2125.16    191.71 o 
 -10   4   2     3349.98     3636.84    426.01 o 
  -8   4   2    28365.15    27452.67    628.11 o 
  -6   4   2    16446.79    17509.46    444.99 o 
  -4   4   2    14760.51    15438.62    408.37 o 
  -2   4   2    46333.15    45257.52   1119.30 o 
   0   4   2    73400.43    79570.31   1842.75 o 
   2   4   2    12784.47    13518.86    458.55 o 
   4   4   2     1169.00     1046.99    181.87 o 
   6   4   2    41661.59    41246.75    815.66 o 
   8   4   2     9494.96     8860.54    316.58 o 
  10   4   2      142.19      151.11    100.63 o 
  12   4   2    36746.40    37825.51    786.00 o 
  14   4   2    30463.67    29758.58    659.43 o 
  16   4   2      635.99      507.97    142.66 o 
  18   4   2      197.71        0.00    150.73 o 
  20   4   2    41002.79    43422.84   1284.26 o 
  22   4   2    13989.45    13102.60    490.49 o 
  24   4   2     1038.88     1159.81    250.12 o 
  26   4   2      282.15      146.84    193.49 o 
  28   4   2    12974.66    13328.50    995.25 o 
  30   4   2      427.22      151.27    305.56 o 
  32   4   2     2394.34     2179.99    414.16 o 
  34   4   2     2901.88     3890.56    514.21 o 
  36   4   2     4395.39     4016.63   2060.61 o 
 -35   5   2       16.72        0.00    318.15 o 
 -33   5   2        1.58        0.00    413.74 o 
 -31   5   2       20.36        0.00    406.68 o 
 -29   5   2     1288.49     1468.75    370.67 o 
 -27   5   2        0.64        0.00    253.01 o 
 -25   5   2     1637.55     1991.64    376.48 o 
 -23   5   2     3764.18     3628.92    401.85 o 
 -21   5   2      335.99       50.94    225.01 o 
 -19   5   2     1338.33     1234.42    270.24 o 
 -17   5   2      360.01      224.92    200.67 o 
 -15   5   2     1570.03     1770.30    231.25 o 
 -13   5   2     1358.05     1469.57    379.31 o 
 -11   5   2     1069.65      872.41    191.65 o 
  -9   5   2        5.82        0.00     92.72 o 
  -7   5   2     1444.15     1350.97    257.43 o 
  -5   5   2     1007.49     1180.06    302.35 o 
  -3   5   2      445.82      515.27    156.86 o 
  -1   5   2     6851.54     7105.41    324.53 o 
   1   5   2     6165.11     6120.42    309.07 o 
   3   5   2      370.37      171.94    154.56 o 
   5   5   2       55.90        0.00    113.10 o 
   7   5   2     7626.66     7480.19    222.08 o 
   9   5   2       25.16        0.00    106.74 o 
  11   5   2     4198.09     4074.51    311.16 o 
  13   5   2       22.12        0.00    125.67 o 
  15   5   2     5929.15     6342.09    294.84 o 
  17   5   2      255.59        0.00    154.78 o 
  19   5   2    10660.86     9175.98    404.73 o 
  21   5   2     1553.38     2080.46    299.80 o 
  23   5   2      598.79      145.34    258.97 o 
  25   5   2      165.36        0.00    239.28 o 
  27   5   2     1751.81     1892.79    376.23 o 
  29   5   2       32.75        0.00    281.21 o 
  31   5   2        6.46        0.00    373.15 o 
  33   5   2     1443.76     1464.99    490.45 o 
  35   5   2       10.49        0.00    376.31 o 
 -32   6   2      436.98      380.43    431.16 o 
 -30   6   2     4472.04     6154.24    607.90 o 
 -28   6   2     2076.50     2578.65    427.41 o 
 -26   6   2      844.11      309.30    301.72 o 
 -24   6   2     2149.88     2216.89    372.34 o 
 -22   6   2     1665.63     1870.29    344.02 o 
 -20   6   2     1353.80     1225.72    309.92 o 
 -18   6   2      358.39        0.00    215.28 o 
 -16   6   2    14652.51    15042.50    593.74 o 
 -14   6   2     6963.12     6589.87    400.93 o 
 -12   6   2     3455.80     3088.49    276.55 o 
 -10   6   2      897.33      851.81    180.35 o 
  -8   6   2    15370.46    15226.42    667.71 o 
  -6   6   2      819.70      564.86    193.13 o 
  -4   6   2      168.72       17.86    202.37 o 
  -2   6   2     6556.17     6695.91    386.12 o 
   0   6   2    11502.93    11453.61    469.24 o 
   2   6   2      109.58       56.58    202.79 o 
   4   6   2      887.54     1097.81    298.22 o 
   6   6   2    16680.28    15796.24    597.01 o 
   8   6   2    12624.36    13802.51    766.63 o 
  10   6   2      702.88      614.23    193.18 o 
  12   6   2     6378.59     6247.98    513.99 o 
  14   6   2    11801.53    11037.79    439.23 o 
  16   6   2     1480.07     1309.34    300.13 o 
  18   6   2      575.82      814.47    292.01 o 
  20   6   2     8062.79     7998.45    608.89 o 
  22   6   2    12026.61    11553.96    596.51 o 
  24   6   2        1.86        0.00    243.28 o 
  26   6   2     1046.22      754.30    370.73 o 
  28   6   2     1814.03     2759.86    533.09 o 
  30   6   2        5.85        0.00    315.73 o 
  32   6   2      362.28        0.00    413.56 o 
 -29   7   2        2.11        0.00    314.12 o 
 -27   7   2       59.99        0.00    302.98 o 
 -25   7   2      120.85      244.74    337.20 o 
 -23   7   2      117.02       17.10    355.95 o 
 -21   7   2      299.69      339.05    357.31 o 
 -19   7   2      214.55        0.00    284.23 o 
 -17   7   2     1089.00     1459.47    316.10 o 
 -15   7   2     1671.07     2103.89    329.98 o 
 -13   7   2      580.01      523.39    237.89 o 
 -11   7   2       14.26        0.00    180.25 o 
  -9   7   2      697.11      328.50    225.76 o 
  -7   7   2     2777.89     2004.52    703.88 o 
  -5   7   2      610.36       88.05    215.61 o 
  -3   7   2       72.85        0.00    216.21 o 
  -1   7   2     4668.80     5879.59    378.28 o 
   1   7   2     4140.82     4353.94    397.53 o 
   3   7   2       10.85        0.00    204.73 o 
   5   7   2      506.65      295.61    229.29 o 
   7   7   2     9021.14     8334.39    577.44 o 
   9   7   2     5333.48     4441.74    590.59 o 
  11   7   2     1634.25     1481.93    422.14 o 
  13   7   2     2250.79     2182.07    306.43 o 
  15   7   2       60.46        0.00    218.92 o 
  17   7   2      321.96      347.47    270.27 o 
  19   7   2     1053.30     1325.89    350.20 o 
  21   7   2     5099.77     5537.27    896.79 o 
  23   7   2     1819.42     1921.63    441.55 o 
  25   7   2     2430.71     3048.45    488.78 o 
  27   7   2     2162.84     1921.38    480.89 o 
  29   7   2       59.67       52.76    335.03 o 
 -26   8   2      261.74       78.47    371.45 o 
 -24   8   2     3316.53     3811.33    685.32 o 
 -22   8   2     4869.33     6826.42    817.93 o 
 -20   8   2      191.15        0.00    399.45 o 
 -18   8   2        1.45        0.00    357.32 o 
 -16   8   2     5970.59     6270.00    744.42 o 
 -14   8   2     6312.19     6886.53    763.88 o 
 -12   8   2      444.11      152.75    356.94 o 
 -10   8   2     4028.91     4166.01    480.40 o 
  -8   8   2    14713.81    14981.12   1106.33 o 
  -6   8   2     1529.62     1598.94    342.84 o 
  -4   8   2      178.69        0.00    244.03 o 
  -2   8   2     2502.19     2096.08    444.41 o 
   0   8   2    10809.62    10620.08   1492.79 o 
   2   8   2      165.74      213.21    222.64 o 
   4   8   2     1119.69      984.07    285.02 o 
   6   8   2     1365.94     1054.27    338.52 o 
   8   8   2     1569.44     1182.37    348.41 o 
  10   8   2      903.64      648.66    305.64 o 
  12   8   2      287.18      276.77    289.74 o 
  14   8   2     2994.66     3874.45    598.35 o 
  16   8   2       82.49        0.00    266.36 o 
  18   8   2       35.75        0.00    286.40 o 
  20   8   2      372.51      159.27    340.04 o 
  22   8   2      809.35      712.94    378.73 o 
  24   8   2      148.45        0.00    347.58 o 
  26   8   2      833.95      773.87    409.34 o 
 -19   9   2       42.45      364.49    493.28 o 
 -17   9   2     1749.51     1671.80    777.99 o 
 -15   9   2      254.22      139.55    426.62 o 
 -13   9   2     2610.88     2725.90    608.07 o 
 -11   9   2     1173.66     1432.05    640.38 o 
  -9   9   2     5846.09     7343.33    636.00 o 
  -7   9   2        7.96        0.00    358.86 o 
  -5   9   2      594.05      429.78    616.55 o 
  -3   9   2     2066.64     1223.84    444.44 o 
  -1   9   2      303.07      319.76    392.43 o 
   1   9   2     1476.38     1376.23    474.55 o 
   3   9   2      476.77        0.00    373.32 o 
   5   9   2     2337.50     1352.41    465.89 o 
   7   9   2        6.80        0.00    269.21 o 
   9   9   2      571.50      472.02    374.14 o 
  11   9   2      979.23      864.16    449.99 o 
  13   9   2      734.71      316.47    399.29 o 
  15   9   2      112.11      154.13    426.39 o 
  17   9   2      119.10        0.00    434.04 o 
  19   9   2      103.28        0.00    415.61 o 
 -12  10   2        4.17        0.00    624.85 o 
 -10  10   2      714.90        0.00    650.69 o 
  -8  10   2     5093.40     4380.13   1056.90 o 
  -6  10   2      463.33      310.68    469.77 o 
  -4  10   2      209.06        0.00    425.64 o 
  -2  10   2     2210.69     1442.05    545.84 o 
   0  10   2     2248.64     1766.53    540.90 o 
   2  10   2       30.82       14.19    727.10 o 
   4  10   2        8.51       77.29    452.19 o 
   6  10   2     2074.93     1584.12    521.87 o 
   8  10   2      474.02       76.33    460.06 o 
  10  10   2       29.01        0.00    611.94 o 
  12  10   2     1169.12     1112.49    571.96 o 
 -39   1   3      938.01      392.78    478.17 o 
 -37   1   3     8495.09     9480.13   1774.01 o 
 -35   1   3      629.67      897.03    706.04 o 
 -33   1   3     1957.38     1688.18    477.28 o 
 -31   1   3     8048.22     9638.42    744.08 o 
 -29   1   3     3025.68     3125.56    519.29 o 
 -27   1   3     1723.30     1422.37    364.12 o 
 -25   1   3      652.46      394.66    307.79 o 
 -23   1   3    19522.11    19310.08    890.34 o 
 -21   1   3      146.47      107.04    150.34 o 
 -19   1   3      335.53       32.19    142.72 o 
 -17   1   3    28648.82    27243.87    769.09 o 
 -15   1   3    70014.97    72028.49   1721.31 o 
 -13   1   3      771.20      403.79    128.22 o 
 -11   1   3     5240.56     4748.39    238.42 o 
  -9   1   3    15339.48    15716.14    373.99 o 
  -7   1   3    48252.73    48694.11    973.40 o 
  -5   1   3    47346.64    51657.46   1017.77 o 
  -3   1   3     3925.48     3675.45    142.87 o 
  -1   1   3   140504.17   145124.08   3086.50 o 
   1   1   3        1.11        0.00     54.21 o 
   3   1   3    27779.03    29487.89    710.96 o 
   5   1   3     1250.76      987.99     88.84 o 
   7   1   3      141.91       72.91     49.23 o 
   9   1   3    11647.36    11722.59    250.63 o 
  11   1   3     5701.59     5316.13    158.10 o 
  13   1   3    51085.74    50478.83    876.19 o 
  15   1   3     1482.75     1316.86    119.69 o 
  17   1   3     9166.26     9396.77    309.19 o 
  19   1   3    14507.52    13291.96    324.27 o 
  21   1   3    15124.17    13585.29    337.24 o 
  23   1   3      338.85       97.95    129.23 o 
  25   1   3      875.80      787.62    174.29 o 
  27   1   3    11109.88    10218.56    507.60 o 
  29   1   3      505.80      325.56    252.62 o 
  31   1   3       69.47        0.00    244.72 o 
  33   1   3     4090.81     4411.32    492.97 o 
  35   1   3    11720.87    11116.79    600.51 o 
  37   1   3       57.73        0.00    388.31 o 
  39   1   3       46.04        0.00    407.89 o 
 -38   2   3      185.49      100.66    440.29 o 
 -36   2   3     1162.04      855.57    466.10 o 
 -34   2   3       74.01       49.03    363.31 o 
 -32   2   3      126.47        0.00    350.10 o 
 -30   2   3      761.81      775.15    392.60 o 
 -28   2   3     3891.04     3920.91    554.53 o 
 -26   2   3       86.16        0.00    316.73 o 
 -24   2   3      411.94      411.26    204.97 o 
 -22   2   3     1113.19      996.22    263.73 o 
 -20   2   3    15051.64    14935.46    542.72 o 
 -18   2   3     3960.13     3794.28    690.00 o 
 -16   2   3      657.88      577.04    162.09 o 
 -14   2   3     1055.03     1125.00    295.32 o 
 -12   2   3     1248.43     1241.63    212.65 o 
 -10   2   3      493.69      443.46    116.08 o 
  -8   2   3     3267.17     3451.13    155.40 o 
  -6   2   3    31176.48    31686.11    777.25 o 
  -4   2   3     1844.27     2025.95    135.88 o 
  -2   2   3    70428.99    76265.93   1469.42 o 
   0   2   3    15333.88    16178.72    445.83 o 
   2   2   3    46339.18    47107.16   1342.87 o 
   4   2   3    42136.65    44064.68    911.70 o 
   6   2   3     3204.44     2986.92    246.62 o 
   8   2   3     2216.37     2078.08    132.41 o 
  10   2   3     6100.70     6121.36    222.81 o 
  12   2   3     3555.64     3273.37    210.58 o 
  14   2   3     2420.11     2302.27    150.79 o 
  16   2   3      156.82      104.77     83.02 o 
  18   2   3    10941.90    12394.89    347.13 o 
  20   2   3       84.98        0.00    100.14 o 
  22   2   3       49.13        0.00    149.72 o 
  24   2   3     1545.65     1527.41    238.18 o 
  26   2   3     3137.40     3067.07    355.57 o 
  28   2   3      197.96        0.00    248.97 o 
  30   2   3       96.54        0.00    243.58 o 
  32   2   3       46.87        0.00    243.44 o 
  34   2   3        8.45        0.00    255.67 o 
  36   2   3      127.62        0.00    299.62 o 
  38   2   3     2848.55     2960.10    470.00 o 
 -37   3   3     4232.37     4490.90    701.75 o 
 -35   3   3       62.17        0.00    384.00 o 
 -33   3   3      285.52      483.73    412.27 o 
 -31   3   3    12082.40    12948.51    809.34 o 
 -29   3   3      310.53        0.00    332.87 o 
 -27   3   3      222.11        0.00    303.93 o 
 -25   3   3     1324.73     1000.76    264.35 o 
 -23   3   3    18321.46    17147.87    641.27 o 
 -21   3   3     1948.29     2249.75    301.04 o 
 -19   3   3      704.37      220.22    184.93 o 
 -17   3   3    22564.83    22142.14    708.08 o 
 -15   3   3    16204.15    15611.49    455.83 o 
 -13   3   3     2298.54     2237.40    164.63 o 
 -11   3   3     2277.19     2705.39    292.32 o 
  -9   3   3    14121.21    12878.15    360.60 o 
  -7   3   3     4010.68     4475.00    213.02 o 
  -5   3   3      863.00      732.14    135.42 o 
  -3   3   3    65586.20    67820.98   1343.39 o 
  -1   3   3   107900.45   112552.66   2157.90 o 
   1   3   3     3927.56     3727.77    230.52 o 
   3   3   3    15180.74    15917.55    484.14 o 
   5   3   3    42621.21    44444.15    840.47 o 
   7   3   3    24697.00    23823.09    507.37 o 
   9   3   3      793.01      559.41    133.07 o 
  11   3   3     2395.04     2567.46    208.70 o 
  13   3   3    54765.25    54498.29   1049.00 o 
  15   3   3     5496.31     5233.81    240.07 o 
  17   3   3    16231.44    15839.49    431.08 o 
  19   3   3    10742.48     9388.98    436.57 o 
  21   3   3    13873.47    13502.51    479.90 o 
  23   3   3      138.42        0.00    170.89 o 
  25   3   3     5402.25     5395.11    787.92 o 
  27   3   3     6124.35     7035.45    492.18 o 
  29   3   3     4549.48     4079.97    457.72 o 
  31   3   3     2180.26     2314.36    524.19 o 
  33   3   3      179.77      105.62    289.21 o 
  35   3   3     6568.52     7218.37    635.78 o 
  37   3   3      433.68      397.62    360.00 o 
 -36   4   3     1433.27      684.34    490.68 o 
 -34   4   3      217.81        0.00    349.93 o 
 -32   4   3       49.77        0.00    398.01 o 
 -30   4   3     2104.03     2501.30    535.27 o 
 -28   4   3       32.65        0.00    333.95 o 
 -26   4   3      480.20      310.25    261.50 o 
 -24   4   3     5022.00     5873.57    529.21 o 
 -22   4   3      204.05        0.00    194.38 o 
 -20   4   3        3.90        0.00    182.51 o 
 -18   4   3     2389.56     2364.45    580.57 o 
 -16   4   3      186.12      118.11    181.58 o 
 -14   4   3     7005.18     7173.60    278.40 o 
 -12   4   3      307.69      284.14    150.83 o 
 -10   4   3      820.21      481.58    154.76 o 
  -8   4   3     2036.52     2487.40    230.93 o 
  -6   4   3     2335.69     2688.78    190.32 o 
  -4   4   3     8812.44     9752.71    299.33 o 
  -2   4   3     4092.14     3999.50    200.94 o 
   0   4   3     1471.81     1701.05    212.54 o 
   2   4   3      195.94       39.79    128.49 o 
   4   4   3     7674.49     7723.87    260.74 o 
   6   4   3      369.78      258.40    100.91 o 
   8   4   3      794.33      839.56    160.09 o 
  10   4   3     3462.86     3846.48    357.74 o 
  12   4   3    14403.03    14536.45    395.18 o 
  14   4   3      549.47      359.96    137.75 o 
  16   4   3     1580.59     1791.77    198.33 o 
  18   4   3     1971.94     2392.70    324.37 o 
  20   4   3     2704.33     2044.40    360.45 o 
  22   4   3     2818.88     2869.52    305.45 o 
  24   4   3      319.26       92.15    245.48 o 
  26   4   3      733.26      807.48    259.78 o 
  28   4   3      583.70      352.21    249.91 o 
  30   4   3      258.46        0.00    240.17 o 
  32   4   3       16.08        0.00    329.78 o 
  34   4   3       27.58      125.47    366.69 o 
  36   4   3      524.53      250.75    427.43 o 
 -35   5   3        0.26        0.00    426.22 o 
 -33   5   3       96.12      105.89    433.88 o 
 -31   5   3     7254.14     9253.46   1675.15 o 
 -29   5   3     1498.48     1976.61    396.34 o 
 -27   5   3      455.58      114.73    277.94 o 
 -25   5   3      333.68        0.00    242.01 o 
 -23   5   3     4474.29     5074.16    456.74 o 
 -21   5   3      804.96      511.67    245.37 o 
 -19   5   3      364.29      378.59    222.07 o 
 -17   5   3    14055.67    12854.91    529.34 o 
 -15   5   3     7067.88     7751.99    446.89 o 
 -13   5   3       69.70        0.00    120.01 o 
 -11   5   3       45.11        2.79    124.97 o 
  -9   5   3    25658.63    24622.03    608.37 o 
  -7   5   3       15.20       41.13    106.93 o 
  -5   5   3     8335.17     7807.80    283.09 o 
  -3   5   3    10600.23    10527.81    409.48 o 
  -1   5   3    35308.23    34412.10    939.93 o 
   1   5   3      602.64      851.37    228.60 o 
   3   5   3     2551.19     3594.40    495.09 o 
   5   5   3    46495.21    45624.97   1013.91 o 
   7   5   3    23382.18    23402.74    605.13 o 
   9   5   3      708.06      726.04    139.94 o 
  11   5   3     1109.10      928.26    152.31 o 
  13   5   3    28757.11    28049.38   1118.36 o 
  15   5   3     1499.75     1217.96    212.26 o 
  17   5   3     3740.15     3993.81    411.10 o 
  19   5   3    23139.91    22733.58    956.98 o 
  21   5   3    24806.52    26094.91    909.55 o 
  23   5   3       26.76        0.00    228.56 o 
  25   5   3     1233.41     1115.91    330.43 o 
  27   5   3    12618.07    11901.45   1143.93 o 
  29   5   3     1368.67     1717.46    399.53 o 
  31   5   3     1069.21      851.96    377.63 o 
  33   5   3      279.54        0.00    387.69 o 
  35   5   3     6071.18     8356.02   1412.53 o 
 -32   6   3       80.84      172.55    438.70 o 
 -30   6   3     1143.11     1336.84    395.76 o 
 -28   6   3      318.88      575.14    340.71 o 
 -26   6   3      369.76      549.59    313.35 o 
 -24   6   3      346.09       50.20    257.39 o 
 -22   6   3      861.34      833.35    288.31 o 
 -20   6   3       38.89        0.00    227.02 o 
 -18   6   3      940.14      606.48    257.38 o 
 -16   6   3     3442.35     3339.25    461.47 o 
 -14   6   3     8546.86     8958.77    619.31 o 
 -12   6   3      136.63        0.00    157.56 o 
 -10   6   3       77.87       59.42    156.33 o 
  -8   6   3     4319.90     4187.82    785.57 o 
  -6   6   3     3185.73     3291.31    255.84 o 
  -4   6   3     1883.81     1950.04    369.03 o 
  -2   6   3      873.02      775.95    220.02 o 
   0   6   3    11918.53    10995.21    463.22 o 
   2   6   3       10.29      403.17    198.00 o 
   4   6   3     2269.12     2670.18    322.95 o 
   6   6   3     3218.61     2839.64    520.87 o 
   8   6   3     3706.89     3395.61    520.45 o 
  10   6   3      198.83      212.83    173.02 o 
  12   6   3     1215.13     1192.25    236.24 o 
  14   6   3      174.00      115.75    191.29 o 
  16   6   3     3873.68     4423.04    692.95 o 
  18   6   3     1537.91     1450.86    320.73 o 
  20   6   3      971.54      957.98    316.10 o 
  22   6   3      881.70      560.90    307.47 o 
  24   6   3     1985.18     2023.36    393.30 o 
  26   6   3     2338.17     2456.40    701.33 o 
  28   6   3     1605.79     1435.26    563.43 o 
  30   6   3      794.27      613.24    394.68 o 
  32   6   3      251.68        0.00    400.32 o 
 -29   7   3     2744.37     2146.66    780.30 o 
 -27   7   3       23.08        0.00    348.74 o 
 -25   7   3      873.90      320.86    402.64 o 
 -23   7   3     8533.07     9944.17    625.67 o 
 -21   7   3     1045.87      501.40    306.52 o 
 -19   7   3       15.80        0.00    242.75 o 
 -17   7   3     3399.68     3602.90    525.30 o 
 -15   7   3    13946.12    14662.50   1060.44 o 
 -13   7   3      113.02        0.00    264.67 o 
 -11   7   3       16.52        0.00    200.02 o 
  -9   7   3    14771.77    15107.21   1023.38 o 
  -7   7   3     4469.16     4147.66    529.09 o 
  -5   7   3     1555.64     1114.36    346.23 o 
  -3   7   3      757.67      724.36    321.02 o 
  -1   7   3    11787.75    10458.81    500.22 o 
   1   7   3      899.99      933.23    252.58 o 
   3   7   3       19.50        0.00    204.11 o 
   5   7   3     2528.31     3009.65    367.99 o 
   7   7   3     8097.19     7730.83    552.26 o 
   9   7   3      607.94      559.59    253.64 o 
  11   7   3       86.20        0.00    231.22 o 
  13   7   3     1795.69     2196.11    527.29 o 
  15   7   3     1358.61      650.07    289.59 o 
  17   7   3      119.44        0.00    269.04 o 
  19   7   3       47.46        0.00    256.49 o 
  21   7   3     3755.55     3874.70    621.04 o 
  23   7   3      805.05      575.74    344.38 o 
  25   7   3        5.38        0.00    293.53 o 
  27   7   3     2897.94     3232.74    766.35 o 
  29   7   3      847.77      184.63    346.08 o 
 -26   8   3      307.88       16.11    443.42 o 
 -24   8   3       78.78        0.00    451.49 o 
 -22   8   3      321.67      466.18    617.78 o 
 -20   8   3       35.84        0.00    535.37 o 
 -18   8   3     1578.09     1381.32    642.38 o 
 -16   8   3      259.78      142.38    508.62 o 
 -14   8   3     2185.77     2146.40    730.64 o 
 -12   8   3      397.38        0.00    377.00 o 
 -10   8   3     2589.24     2404.27    496.94 o 
  -8   8   3        4.26        0.00    315.67 o 
  -6   8   3     1064.96     1255.81    499.11 o 
  -4   8   3      595.85      495.63    288.69 o 
  -2   8   3     1196.32      576.10    351.65 o 
   0   8   3     1128.47      664.69    366.88 o 
   2   8   3       52.74        0.00    231.90 o 
   4   8   3     1573.70     1412.01    379.42 o 
   6   8   3       46.54        0.00    231.99 o 
   8   8   3     1062.02      945.92    315.79 o 
  10   8   3      920.87      495.09    304.84 o 
  12   8   3     1782.63     1713.88    375.99 o 
  14   8   3      971.05      485.34    395.83 o 
  16   8   3     1338.97     1390.28    487.46 o 
  18   8   3      891.06      415.96    328.48 o 
  20   8   3      119.32        0.00    302.40 o 
  22   8   3      633.17      807.03    363.53 o 
  24   8   3       57.96        0.00    319.18 o 
 -19   9   3      101.59        0.00    454.75 o 
 -17   9   3      413.69      701.50    514.29 o 
 -15   9   3     3191.07     5165.04    759.94 o 
 -13   9   3       23.80        0.00    384.82 o 
 -11   9   3        6.20       70.71    412.50 o 
  -9   9   3     3750.80     3942.47    725.00 o 
  -7   9   3     1230.88      806.20    559.51 o 
  -5   9   3      209.92        0.00    340.31 o 
  -3   9   3      543.99      682.39    425.27 o 
  -1   9   3     3174.50     2392.29    543.41 o 
   1   9   3      222.65        0.00    367.80 o 
   3   9   3      726.01      111.45    386.97 o 
   5   9   3      501.66      399.21    398.84 o 
   7   9   3     1842.69     2407.18    417.96 o 
   9   9   3       10.88        0.00    287.97 o 
  11   9   3      668.87      626.02    430.62 o 
  13   9   3     3061.39     4457.47    688.63 o 
  15   9   3      316.28        0.00    352.79 o 
  17   9   3       35.77        0.00    388.52 o 
  19   9   3       17.87        0.00    631.62 o 
 -10  10   3      589.89      553.82    710.03 o 
  -8  10   3       83.38      138.38    677.44 o 
  -6  10   3      240.31        0.00    398.11 o 
  -4  10   3      117.53        0.00    435.03 o 
  -2  10   3      574.66      165.50    461.67 o 
   0  10   3        5.14        0.00    399.22 o 
   2  10   3      233.00        0.00    442.71 o 
   4  10   3       93.33        0.79    473.94 o 
   6  10   3      318.86      184.35    483.49 o 
   8  10   3       64.00        0.00    435.75 o 
  10  10   3       11.86        0.00    574.73 o 
 -40   0   4       20.46        0.00    543.98 o 
 -38   0   4     6113.87     8050.54   1247.56 o 
 -36   0   4      613.28        0.00    524.61 o 
 -34   0   4     4547.24     5688.27    997.55 o 
 -32   0   4      109.51      333.65    486.78 o 
 -30   0   4    12359.45    11502.00   1051.98 o 
 -28   0   4      185.62        0.00    354.56 o 
 -26   0   4      669.04      457.26    449.88 o 
 -24   0   4    15415.73    15198.54   1112.87 o 
 -22   0   4    48483.96    45573.19   2258.64 o 
 -20   0   4     1492.11     1433.80    224.54 o 
 -18   0   4      341.75      234.18    156.66 o 
 -16   0   4    33035.15    30545.55    972.52 o 
 -14   0   4      162.20       58.07    114.55 o 
 -12   0   4      605.84      855.47    157.60 o 
 -10   0   4    85500.24    89997.77   2468.68 o 
  -8   0   4    91749.35    95016.04   2584.01 o 
  -6   0   4    69340.19    74946.36   2054.32 o 
  -4   0   4   123553.62   132000.52   3520.18 o 
  -2   0   4    27830.15    31436.46   1270.31 o 
   0   0   4    40148.75    44835.48   1752.18 o 
   2   0   4    34013.16    34019.21    977.38 o 
   4   0   4    18326.17    17622.05    734.81 o 
   6   0   4     4729.70     5803.32    214.90 o 
   8   0   4    11807.93    13645.61    429.80 o 
  10   0   4     8005.06     7786.64    280.97 o 
  12   0   4    20829.92    19709.58    557.11 o 
  14   0   4     1792.75     2004.32    470.18 o 
  16   0   4      629.79      403.13    136.50 o 
  18   0   4    20286.19    19540.16    597.72 o 
  20   0   4    15316.04    14416.00    496.78 o 
  22   0   4      797.98      742.81    193.21 o 
  24   0   4       23.27        0.00    157.75 o 
  26   0   4    14141.70    13467.72    720.18 o 
  28   0   4     4924.57     5468.86   1157.15 o 
  30   0   4      167.66        0.00    296.13 o 
  32   0   4     3187.18     5429.35    960.35 o 
  34   0   4    16773.97    17176.43   1350.57 o 
  36   0   4       91.14        0.00    539.06 o 
  38   0   4        9.62      234.94    631.00 o 
  40   0   4     5125.68     5743.31   1086.42 o 
 -39   1   4      381.15      524.86    492.78 o 
 -37   1   4      183.00        0.00    516.00 o 
 -35   1   4      147.90        0.00    360.54 o 
 -33   1   4      133.77        0.00    368.13 o 
 -31   1   4      214.02        0.00    333.20 o 
 -29   1   4     1929.67     2114.57    547.06 o 
 -27   1   4        0.09        0.00    271.59 o 
 -25   1   4        1.58        0.00    261.63 o 
 -23   1   4      373.65        0.00    264.57 o 
 -21   1   4      249.20      298.65    254.42 o 
 -19   1   4       89.76       19.67    144.81 o 
 -17   1   4      349.72      134.37     99.42 o 
 -15   1   4     2849.46     3080.31    153.11 o 
 -13   1   4     6063.34     5952.51    206.62 o 
 -11   1   4    29750.09    32442.09    700.62 o 
  -9   1   4    10441.30    12052.31    484.68 o 
  -7   1   4    56713.28    58036.73   1404.78 o 
  -5   1   4    17689.38    17955.30    464.61 o 
  -3   1   4     1546.57     1785.73    129.46 o 
  -1   1   4     1769.12     1936.23    224.72 o 
   1   1   4    24236.73    28077.58   1058.58 o 
   3   1   4    27245.84    30787.03    746.35 o 
   5   1   4     2194.56     1971.40    147.36 o 
   7   1   4     4341.96     3895.47    122.68 o 
   9   1   4    40492.35    43084.71    733.28 o 
  11   1   4     7526.65     8210.71    211.22 o 
  13   1   4     4362.89     4132.22    188.29 o 
  15   1   4       50.06        0.00     72.43 o 
  17   1   4     2936.83     2684.21    169.66 o 
  19   1   4     1884.65     1958.98    253.57 o 
  21   1   4      135.04        0.00    105.23 o 
  23   1   4      397.47      168.10    138.03 o 
  25   1   4      303.96       46.88    142.57 o 
  27   1   4      981.57      442.75    256.87 o 
  29   1   4        7.33        0.00    200.53 o 
  31   1   4        2.35       51.58    242.19 o 
  33   1   4       17.57        0.00    274.65 o 
  35   1   4       13.32        0.00    322.73 o 
  37   1   4      672.71       37.06    395.10 o 
  39   1   4      321.32      644.80    471.98 o 
 -38   2   4     4707.71     4269.21    713.31 o 
 -36   2   4      519.76       38.30    413.41 o 
 -34   2   4      486.16      443.72    412.64 o 
 -32   2   4    10271.96    10190.19    879.90 o 
 -30   2   4     6391.33     7918.74    759.72 o 
 -28   2   4       53.38        0.00    285.28 o 
 -26   2   4     1180.29      786.28    405.60 o 
 -24   2   4    19616.70    19451.15   1313.87 o 
 -22   2   4     2866.84     2910.76    417.94 o 
 -20   2   4      260.09       41.71    180.41 o 
 -18   2   4    31586.80    30173.15    876.30 o 
 -16   2   4   116857.16   123415.39   2410.12 o 
 -14   2   4     2906.91     2839.14    166.35 o 
 -12   2   4       16.00        0.00     78.88 o 
 -10   2   4    13837.82    13332.55    356.70 o 
  -8   2   4    24798.35    23822.20    549.30 o 
  -6   2   4     6921.36     6763.13    318.14 o 
  -4   2   4    38246.10    40741.72    969.68 o 
  -2   2   4    47128.25    45983.23    929.36 o 
   0   2   4    31928.91    33347.29    816.62 o 
   2   2   4     7430.21     7752.79    280.91 o 
   4   2   4    26945.63    26981.87    611.65 o 
   6   2   4      136.93       30.66     62.48 o 
   8   2   4     1071.58     1296.26    116.59 o 
  10   2   4       26.23        0.00     72.55 o 
  12   2   4    52077.71    53086.83    903.40 o 
  14   2   4    33683.59    33980.84    625.34 o 
  16   2   4     8847.78     8756.61    243.33 o 
  18   2   4     1640.96     1330.04    140.74 o 
  20   2   4    26900.68    26586.83    545.34 o 
  22   2   4      488.81      177.99    159.68 o 
  24   2   4      126.39        0.00    151.25 o 
  26   2   4     4173.99     5124.51    409.72 o 
  28   2   4     8719.28     8514.28    555.16 o 
  30   2   4      117.80        0.00    224.99 o 
  32   2   4       79.53        0.00    262.14 o 
  34   2   4     6142.10     7098.77   1718.44 o 
  36   2   4     2062.54     1875.70    423.34 o 
  38   2   4      199.72        0.00    354.13 o 
 -37   3   4      394.50        0.00    419.42 o 
 -35   3   4      946.91      547.67    447.85 o 
 -33   3   4      691.69      559.79    411.42 o 
 -31   3   4      121.57        0.00    464.49 o 
 -29   3   4     2477.28     1751.05    594.10 o 
 -27   3   4     1277.12     1202.98    413.82 o 
 -25   3   4      136.88        0.00    207.13 o 
 -23   3   4     2180.50     1921.48    302.21 o 
 -21   3   4      589.62      591.00    216.49 o 
 -19   3   4      603.67      629.25    213.95 o 
 -17   3   4     5283.51     5658.53    741.31 o 
 -15   3   4      168.31      371.09    119.47 o 
 -13   3   4        0.97        0.00     97.59 o 
 -11   3   4      227.62      144.65    105.58 o 
  -9   3   4    11892.19    12687.36    366.15 o 
  -7   3   4     3522.55     3934.15    310.89 o 
  -5   3   4     1921.56     2329.22    200.13 o 
  -3   3   4    11939.91    12835.25    371.19 o 
  -1   3   4     5504.66     5377.40    412.92 o 
   1   3   4     9489.70     9807.69    422.38 o 
   3   3   4      675.95      431.87    124.03 o 
   5   3   4     7082.43     7125.73    447.24 o 
   7   3   4     2086.50     2514.06    312.66 o 
   9   3   4       43.82        0.00     90.49 o 
  11   3   4     2260.42     2341.23    346.38 o 
  13   3   4      155.98      155.98    107.85 o 
  15   3   4     3121.94     3615.02    323.52 o 
  17   3   4     2789.94     3544.51    314.01 o 
  19   3   4     8446.64     8682.81    305.65 o 
  21   3   4    11358.76    10626.40    635.55 o 
  23   3   4      464.70      305.40    190.65 o 
  25   3   4        1.94        0.00    180.61 o 
  27   3   4      461.64      389.56    225.56 o 
  29   3   4       68.77        0.00    191.80 o 
  31   3   4      535.58      357.30    291.50 o 
  33   3   4        6.46        0.00    288.83 o 
  35   3   4      281.48      289.53    335.44 o 
  37   3   4      209.05      385.13    351.08 o 
 -36   4   4       10.07        0.00    451.83 o 
 -34   4   4       75.08        0.00    398.23 o 
 -32   4   4    10177.42    11087.20    963.58 o 
 -30   4   4     2640.30     2840.41    555.51 o 
 -28   4   4       87.94       52.74    319.83 o 
 -26   4   4        5.99        0.00    229.96 o 
 -24   4   4    13197.10    14090.89    598.03 o 
 -22   4   4      375.56      494.02    239.35 o 
 -20   4   4    14684.12    13921.33    563.37 o 
 -18   4   4    14813.48    14148.22    555.64 o 
 -16   4   4    70729.20    71896.94   1809.87 o 
 -14   4   4       12.78        0.00    120.61 o 
 -12   4   4    30653.28    30428.90    730.08 o 
 -10   4   4    14448.46    12867.65    388.06 o 
  -8   4   4     9675.78     9278.23    356.89 o 
  -6   4   4    22120.33    22180.43    537.89 o 
  -4   4   4    11221.94    10540.49    315.73 o 
  -2   4   4   107049.72   110549.71   2158.12 o 
   0   4   4     7803.36     8768.56    359.66 o 
   2   4   4    44817.63    45501.69   1158.41 o 
   4   4   4    39717.04    39303.63   1035.05 o 
   6   4   4    59698.79    57958.47   1386.23 o 
   8   4   4        6.26        0.00     97.57 o 
  10   4   4     5745.59     6183.88    252.57 o 
  12   4   4    36670.26    35631.46    757.55 o 
  14   4   4    27326.17    26580.14    615.78 o 
  16   4   4     8245.58     8046.23    297.31 o 
  18   4   4      862.90      606.65    177.31 o 
  20   4   4    32296.42    34369.90    906.56 o 
  22   4   4     4738.32     5845.04    412.92 o 
  24   4   4     3979.65     4050.28    363.93 o 
  26   4   4     1737.44     2213.12    412.27 o 
  28   4   4     6452.35     8325.98    618.58 o 
  30   4   4      884.53      643.50    323.90 o 
  32   4   4      617.59      180.52    354.74 o 
  34   4   4     5745.09     4622.52   1366.87 o 
  36   4   4     3900.31     3423.79   1593.50 o 
 -35   5   4       14.53        0.00    436.16 o 
 -33   5   4       84.70        0.00    444.99 o 
 -31   5   4     1825.66     2160.13    541.09 o 
 -29   5   4      467.74      121.42    390.71 o 
 -27   5   4      242.66       63.43    274.76 o 
 -25   5   4       20.86        0.00    248.18 o 
 -23   5   4     1197.52     1222.16    296.22 o 
 -21   5   4       84.18        4.61    224.26 o 
 -19   5   4     4088.20     3608.05    386.49 o 
 -17   5   4      254.73       13.69    185.58 o 
 -15   5   4     5841.78     4951.41    424.03 o 
 -13   5   4      962.64     1061.16    183.73 o 
 -11   5   4     1079.29      943.16    215.68 o 
  -9   5   4      819.61      510.85    160.32 o 
  -7   5   4     1887.65     1647.40    283.78 o 
  -5   5   4     2643.30     2623.43    350.00 o 
  -3   5   4     2431.42     2689.61    578.93 o 
  -1   5   4      704.22      675.76    182.42 o 
   1   5   4     4058.33     4274.82    520.66 o 
   3   5   4     5341.06     4874.37    337.74 o 
   5   5   4     2661.20     3139.40    418.73 o 
   7   5   4    12624.13    12183.40    493.64 o 
   9   5   4     2685.85     2935.95    438.17 o 
  11   5   4     5875.40     5652.67    371.12 o 
  13   5   4      820.09      736.68    204.10 o 
  15   5   4     1048.02     1150.35    241.64 o 
  17   5   4     2341.91     2634.87    293.06 o 
  19   5   4      397.99      402.71    403.38 o 
  21   5   4     6969.19     7780.36    578.00 o 
  23   5   4      462.55      228.42    326.18 o 
  25   5   4      215.88       85.39    270.13 o 
  27   5   4     1692.54     1543.43    391.57 o 
  29   5   4      225.48      516.05    329.56 o 
  31   5   4       59.84        0.00    296.83 o 
  33   5   4      412.59      157.45    430.29 o 
  35   5   4       19.37        0.00    656.37 o 
 -32   6   4     2498.75     2799.44    633.62 o 
 -30   6   4     4533.99     6873.99    637.70 o 
 -28   6   4      302.93        1.31    315.07 o 
 -26   6   4       27.80        0.00    287.30 o 
 -24   6   4    10157.03    10625.39    593.96 o 
 -22   6   4      706.51      660.48    289.66 o 
 -20   6   4     3445.30     4007.59    496.67 o 
 -18   6   4     1253.35     1339.41    421.31 o 
 -16   6   4     6292.78     8171.95    580.94 o 
 -14   6   4       63.03        0.00    194.07 o 
 -12   6   4      353.70      190.56    156.81 o 
 -10   6   4    14361.71    14074.93    588.47 o 
  -8   6   4     7105.55     6824.01    735.28 o 
  -6   6   4     4232.60     4622.67    299.12 o 
  -4   6   4       87.14      394.51    299.92 o 
  -2   6   4    30696.61    29879.90    888.19 o 
   0   6   4     4387.35     6979.51    536.86 o 
   2   6   4     7839.82     7402.76    442.52 o 
   4   6   4     8278.41     8589.69    865.00 o 
   6   6   4    43324.95    45478.00   1261.75 o 
   8   6   4     1534.96     1052.02    265.61 o 
  10   6   4      238.71       91.64    209.25 o 
  12   6   4     8762.93     8853.54    597.55 o 
  14   6   4     1124.01      934.37    243.22 o 
  16   6   4     1179.00     1529.81    329.37 o 
  18   6   4     4354.21     4529.15    611.47 o 
  20   6   4    12844.39    10106.74   1339.60 o 
  22   6   4     2290.19     2399.38    401.42 o 
  24   6   4     1105.65      746.99    418.99 o 
  26   6   4     2251.24     1637.65    415.33 o 
  28   6   4     1251.89      364.38    378.57 o 
  30   6   4      267.18      102.63    350.39 o 
  32   6   4       43.64       89.76    379.37 o 
 -29   7   4      421.38        0.00    433.40 o 
 -27   7   4      692.77      641.41    356.43 o 
 -25   7   4      873.87     1087.35    371.13 o 
 -23   7   4      604.95      451.29    323.61 o 
 -21   7   4        7.11        0.00    256.58 o 
 -19   7   4     4691.54     6250.22    653.81 o 
 -17   7   4      173.54       82.28    319.36 o 
 -15   7   4     3439.38     3966.36   1302.14 o 
 -13   7   4       46.72        0.00    272.61 o 
 -11   7   4     3524.11     4542.67    439.84 o 
  -9   7   4      647.41      343.99    300.54 o 
  -7   7   4     2870.23     1657.72    390.51 o 
  -5   7   4       89.25       63.80    277.94 o 
  -3   7   4     3040.62     3992.25    551.69 o 
  -1   7   4     7399.15     7510.29    454.25 o 
   1   7   4     5907.17     6341.44    684.87 o 
   3   7   4     1889.80     2335.01    644.52 o 
   5   7   4        3.01        0.00    209.41 o 
   7   7   4     3870.98     4284.46    438.26 o 
   9   7   4     1312.59     1440.41    322.88 o 
  11   7   4     8296.00     8529.28    726.84 o 
  13   7   4     1610.38     1395.97    345.49 o 
  15   7   4     8711.70    10619.71    709.37 o 
  17   7   4     2181.15     2012.30    398.73 o 
  19   7   4     5941.69     6200.60    590.53 o 
  21   7   4       49.44        0.00    278.21 o 
  23   7   4      485.91      635.51    351.89 o 
  25   7   4     1399.71     1432.60    407.61 o 
  27   7   4      235.87      984.07    429.43 o 
  29   7   4      682.56      613.01    436.64 o 
 -24   8   4     3042.12     3136.27    895.46 o 
 -22   8   4     1693.20     3065.54    852.41 o 
 -20   8   4      134.67        0.00    477.87 o 
 -18   8   4      646.12     1010.47    604.56 o 
 -16   8   4     4970.84     5170.73    966.80 o 
 -14   8   4     3184.66     4556.23    624.30 o 
 -12   8   4      503.44      294.46    384.22 o 
 -10   8   4     1811.88     1703.69    737.22 o 
  -8   8   4     3485.09     3186.39    531.27 o 
  -6   8   4      947.68      109.09    323.84 o 
  -4   8   4     3723.21     2735.19    692.81 o 
  -2   8   4     4324.33     3012.16    536.64 o 
   0   8   4     1625.16      864.14    556.28 o 
   2   8   4        0.72        0.00    245.19 o 
   4   8   4      765.51      329.06    257.94 o 
   6   8   4     1272.54     1071.20    313.67 o 
   8   8   4      105.50        0.00    258.33 o 
  10   8   4      112.37        0.00    269.98 o 
  12   8   4     7358.17     7886.60    635.03 o 
  14   8   4      608.50      460.07    398.57 o 
  16   8   4      212.66       87.50    371.10 o 
  18   8   4      617.73      713.52    345.35 o 
  20   8   4     1757.89     1739.67    436.33 o 
  22   8   4       24.99        0.00    328.20 o 
  24   8   4      372.78        0.00    358.86 o 
 -19   9   4       31.25       88.10    525.63 o 
 -17   9   4      869.94      987.91    534.46 o 
 -15   9   4      547.06      146.41    491.39 o 
 -13   9   4        0.50        0.00    386.25 o 
 -11   9   4     2132.79     2078.36    574.95 o 
  -9   9   4       73.18        0.00    551.98 o 
  -7   9   4     2097.57     1323.37    486.77 o 
  -5   9   4      186.76        0.00    359.64 o 
  -3   9   4     2626.45     2557.64    695.58 o 
  -1   9   4      103.65        0.00    341.19 o 
   1   9   4       86.34        0.00    370.72 o 
   3   9   4      627.26        0.00    386.72 o 
   5   9   4       45.70       26.92    364.67 o 
   7   9   4      826.91      349.92    321.21 o 
   9   9   4        1.89        0.00    310.97 o 
  11   9   4      734.51      134.71    392.53 o 
  13   9   4      140.82        0.00    380.65 o 
  15   9   4      282.77        0.00    399.24 o 
  17   9   4       29.91        0.00    385.41 o 
  19   9   4        5.86        0.00    432.31 o 
 -10  10   4     1558.96     2714.06    919.75 o 
  -8  10   4     1869.06      934.21    713.42 o 
  -6  10   4        0.04        0.00    434.06 o 
  -4  10   4      328.30        0.00    428.02 o 
  -2  10   4      778.93      655.63    482.44 o 
   0  10   4      176.46        0.00    421.47 o 
   2  10   4       52.31        0.00    403.18 o 
   4  10   4      765.89        0.00    461.29 o 
   6  10   4     1482.06      664.45    520.00 o 
   8  10   4        1.70        0.00    501.54 o 
  10  10   4      291.26      434.20    685.13 o 
 -39   1   5     2073.15     1921.07    596.80 o 
 -37   1   5     4119.91     4834.98   1181.14 o 
 -35   1   5      287.91      157.03    394.25 o 
 -33   1   5      493.20      384.05    390.92 o 
 -31   1   5    11558.89    11324.87    755.09 o 
 -29   1   5      500.21        0.00    325.58 o 
 -27   1   5      422.06      151.76    333.01 o 
 -25   1   5      603.25      499.49    336.49 o 
 -23   1   5    15799.65    15380.89    784.59 o 
 -21   1   5      986.14      779.47    264.78 o 
 -19   1   5     4597.15     4538.70    398.47 o 
 -17   1   5     3726.38     3374.62    480.42 o 
 -15   1   5       50.45       67.11    109.36 o 
 -13   1   5      466.60      528.57    135.55 o 
 -11   1   5    13763.12    13307.20    355.43 o 
  -9   1   5     3892.92     3616.10    156.66 o 
  -7   1   5       66.16        0.00     70.20 o 
  -5   1   5     1611.09     1752.98    190.81 o 
  -3   1   5     6719.95     6554.87    329.72 o 
  -1   1   5    18851.31    18236.25    491.16 o 
   1   1   5    14283.09    14016.16    404.59 o 
   3   1   5     1105.55     1120.66    155.35 o 
   5   1   5    16764.05    15687.12    345.97 o 
   7   1   5        3.95        0.00     53.19 o 
   9   1   5      491.18      367.00     78.15 o 
  11   1   5    12650.84    11867.14    276.39 o 
  13   1   5    11592.18     9897.87    254.61 o 
  15   1   5    12163.47    12621.58    308.08 o 
  17   1   5    10610.31    11133.85    314.63 o 
  19   1   5    49304.67    50714.17    913.87 o 
  21   1   5      716.45      596.66    134.09 o 
  23   1   5      631.64      331.17    133.18 o 
  25   1   5     9564.41     9660.59    345.57 o 
  27   1   5    18671.29    17760.39    701.92 o 
  29   1   5      361.50      296.43    260.50 o 
  31   1   5       69.43        0.00    256.57 o 
  33   1   5     6207.29     7220.00    934.64 o 
  35   1   5     3858.82     4462.21    665.65 o 
  37   1   5      993.98     1505.03    500.43 o 
  39   1   5      461.78      494.89    473.46 o 
 -38   2   5     1381.49     1542.46    555.60 o 
 -36   2   5      106.60        0.00    419.14 o 
 -34   2   5     1616.17     2154.41    531.60 o 
 -32   2   5       48.53        0.00    326.66 o 
 -30   2   5      273.13        0.00    356.86 o 
 -28   2   5      236.13        0.00    311.97 o 
 -26   2   5     1209.12      886.35    488.01 o 
 -24   2   5     3814.47     4256.96    386.99 o 
 -22   2   5      750.77      605.96    220.59 o 
 -20   2   5     1169.89      606.71    303.47 o 
 -18   2   5     3287.79     3693.24    480.24 o 
 -16   2   5     2975.24     3044.42    192.08 o 
 -14   2   5       39.05        0.00     99.14 o 
 -12   2   5     2170.05     2673.86    206.50 o 
 -10   2   5     1186.64     1113.59    225.46 o 
  -8   2   5    39082.58    40736.62    873.00 o 
  -6   2   5     4833.84     4161.30    217.05 o 
  -4   2   5     2457.84     2652.14    189.26 o 
  -2   2   5      820.52      691.46     96.32 o 
   0   2   5    17275.26    18039.07    510.82 o 
   2   2   5     4057.48     4194.51    208.28 o 
   4   2   5    14309.64    13820.41    432.60 o 
   6   2   5     9438.74     8600.27    232.76 o 
   8   2   5       94.52        0.00     70.71 o 
  10   2   5    21601.79    22384.33    491.61 o 
  12   2   5     1698.44     1718.35    155.05 o 
  14   2   5     1136.19     1202.11    125.06 o 
  16   2   5      206.61       24.88     89.30 o 
  18   2   5    13756.06    13754.25    342.99 o 
  20   2   5     6411.39     6516.26    369.86 o 
  22   2   5      259.11      118.29    164.68 o 
  24   2   5      711.43      204.02    178.00 o 
  26   2   5     2412.11     2034.45    279.78 o 
  28   2   5      475.34      126.94    257.89 o 
  30   2   5      281.37        0.00    247.33 o 
  32   2   5     2177.10     2140.78    391.31 o 
  34   2   5        2.49        0.00    278.78 o 
  36   2   5      194.03        0.00    302.83 o 
  38   2   5      508.48      577.85    378.55 o 
 -37   3   5      134.86      248.65    468.41 o 
 -35   3   5      822.40      538.22    463.56 o 
 -33   3   5     7722.75     8525.15    867.26 o 
 -31   3   5    18257.42    18770.24   1592.58 o 
 -29   3   5       53.53        0.00    332.75 o 
 -27   3   5      832.01      501.21    365.67 o 
 -25   3   5    10111.54     9614.73    482.75 o 
 -23   3   5     1474.43      994.43    270.05 o 
 -21   3   5    14512.77    13838.17    560.09 o 
 -19   3   5    11104.50    10394.80    464.07 o 
 -17   3   5    66762.33    65107.47   1658.06 o 
 -15   3   5    14128.89    14144.76    410.21 o 
 -13   3   5     6677.12     6226.39    386.90 o 
 -11   3   5     4443.83     4629.29    238.28 o 
  -9   3   5    34927.48    33407.45    762.04 o 
  -7   3   5      863.80      918.26    171.06 o 
  -5   3   5      203.92       42.38     84.94 o 
  -3   3   5    84439.87    86789.41   2071.75 o 
  -1   3   5   102544.38   106650.56   2387.54 o 
   1   3   5       16.69      120.79    126.01 o 
   3   3   5    29206.46    29869.35    801.59 o 
   5   3   5    79459.10    78726.79   1828.94 o 
   7   3   5     6643.69     6819.74    268.42 o 
   9   3   5       69.82       14.11     86.85 o 
  11   3   5     8375.33     6921.38    236.86 o 
  13   3   5    40855.64    39719.36    815.26 o 
  15   3   5     1646.68     2006.69    186.25 o 
  17   3   5     2064.44     1817.22    213.49 o 
  19   3   5    28878.46    27554.27    645.47 o 
  21   3   5    12309.66    12106.86    450.82 o 
  23   3   5       27.32        0.00    171.48 o 
  25   3   5     1793.19     1899.11    272.05 o 
  27   3   5     7407.22     8999.20    490.18 o 
  29   3   5      461.37      126.67    221.68 o 
  31   3   5      881.47      974.38    353.79 o 
  33   3   5     3605.72     5186.88    720.07 o 
  35   3   5     8047.06     9956.15    940.42 o 
  37   3   5       72.81        0.00    416.83 o 
 -36   4   5      598.97      417.69    474.83 o 
 -34   4   5      360.85       26.37    437.97 o 
 -32   4   5       73.12        0.00    381.70 o 
 -30   4   5      349.80       68.97    383.05 o 
 -28   4   5       45.82        0.00    310.87 o 
 -26   4   5       61.86        0.00    230.49 o 
 -24   4   5      732.95      182.41    240.23 o 
 -22   4   5      795.54      506.62    252.65 o 
 -20   4   5     1171.78      732.63    256.44 o 
 -18   4   5      170.67      303.73    203.26 o 
 -16   4   5      954.18     1020.71    237.06 o 
 -14   4   5      659.90      774.64    163.34 o 
 -12   4   5        7.32       73.48    131.90 o 
 -10   4   5      232.51      167.76    128.39 o 
  -8   4   5     3726.82     3744.50    297.38 o 
  -6   4   5     2262.56     2563.92    190.78 o 
  -4   4   5     2400.14     2027.45    275.41 o 
  -2   4   5     3680.71     3304.69    380.58 o 
   0   4   5     3891.78     4959.72    331.33 o 
   2   4   5     1321.33     1345.92    209.64 o 
   4   4   5    11754.42    10606.38    423.32 o 
   6   4   5     4650.47     4913.47    673.75 o 
   8   4   5      101.87        0.00     91.27 o 
  10   4   5     2876.57     3238.03    208.33 o 
  12   4   5     4711.37     4707.90    367.04 o 
  14   4   5     1509.85     1699.80    185.24 o 
  16   4   5        4.25       32.38    156.97 o 
  18   4   5      616.74      576.04    255.21 o 
  20   4   5     2739.52     2541.41    360.02 o 
  22   4   5       28.52        0.00    210.34 o 
  24   4   5      100.01        0.48    225.46 o 
  26   4   5      508.58      209.90    246.72 o 
  28   4   5       54.18        0.00    257.99 o 
  30   4   5      622.26      470.90    320.18 o 
  32   4   5      763.53      744.71    467.72 o 
  34   4   5        4.95        0.00    413.55 o 
  36   4   5      110.21        0.00    649.61 o 
 -33   5   5      561.34      256.39    468.95 o 
 -31   5   5     2990.93     3582.54    638.04 o 
 -29   5   5     1386.48     1601.31    516.33 o 
 -27   5   5      753.10      535.22    311.08 o 
 -25   5   5     6336.62     6779.45   1046.14 o 
 -23   5   5     1739.17     2173.13    496.78 o 
 -21   5   5    11991.97    11551.72    541.99 o 
 -19   5   5       35.01        0.00    208.48 o 
 -17   5   5    22823.04    22896.03    778.51 o 
 -15   5   5     1321.41     1064.51    247.05 o 
 -13   5   5     9901.66     9985.44    369.01 o 
 -11   5   5     4227.92     4882.19    344.38 o 
  -9   5   5    12832.41    11583.50    442.76 o 
  -7   5   5     3926.30     4199.90    228.09 o 
  -5   5   5       77.42      171.50    115.11 o 
  -3   5   5    50367.19    50921.09   1300.49 o 
  -1   5   5    19201.14    18821.80    826.88 o 
   1   5   5    14837.51    15852.46    806.81 o 
   3   5   5      777.41      824.25    210.28 o 
   5   5   5    43585.11    40068.65   1106.13 o 
   7   5   5     2176.58     2748.66    451.80 o 
   9   5   5    10003.67     9675.72    445.74 o 
  11   5   5    17539.83    17562.51    560.47 o 
  13   5   5    26235.36    25858.85   1120.41 o 
  15   5   5     4191.05     5066.70    923.59 o 
  17   5   5     4006.14     4155.16    435.47 o 
  19   5   5    15687.61    15785.33    672.49 o 
  21   5   5     5698.60     4602.67    741.49 o 
  23   5   5      128.94        0.00    233.15 o 
  25   5   5      381.52      361.17    291.42 o 
  27   5   5     4837.13     5781.08    573.12 o 
  29   5   5       13.37        0.00    279.82 o 
  31   5   5      465.26      485.76    358.55 o 
  33   5   5     2555.16     2405.01    621.78 o 
 -32   6   5       63.08        0.00    457.47 o 
 -30   6   5      587.91     1279.14    520.66 o 
 -28   6   5      748.13     1055.62    378.31 o 
 -26   6   5     2234.85     2714.74    576.93 o 
 -24   6   5        4.32        0.00    285.84 o 
 -22   6   5     1061.94     1092.20    339.99 o 
 -20   6   5     2314.26     2080.12    357.48 o 
 -18   6   5     3968.43     5064.14    460.33 o 
 -16   6   5     6479.60     6929.43    987.12 o 
 -14   6   5     3425.16     3204.93    360.29 o 
 -12   6   5     3963.42     4317.95    323.51 o 
 -10   6   5       68.85        0.00    221.19 o 
  -8   6   5    13997.63    12811.98    968.03 o 
  -6   6   5     1341.57     1042.58    371.14 o 
  -4   6   5     4898.70     4901.26    548.87 o 
  -2   6   5       87.81      227.87    194.06 o 
   0   6   5     6107.57     5538.38    377.59 o 
   2   6   5      371.65      460.01    212.14 o 
   4   6   5     1107.15      483.63    229.29 o 
   6   6   5       37.73        0.00    189.16 o 
   8   6   5     1260.98      904.49    246.23 o 
  10   6   5       91.95        0.00    202.00 o 
  12   6   5     5924.26     5915.48    550.48 o 
  14   6   5      345.21      336.69    218.92 o 
  16   6   5     2399.32     2236.73    316.28 o 
  18   6   5     2799.77     3312.38    434.73 o 
  20   6   5      462.01      226.46    359.65 o 
  22   6   5     1797.69     1722.23    396.47 o 
  24   6   5     1139.71      961.81    377.97 o 
  26   6   5     2028.75     2671.73    472.42 o 
  28   6   5        2.16        0.00    358.47 o 
  30   6   5     1224.46     1216.60    443.87 o 
  32   6   5      165.60      114.31    370.94 o 
 -29   7   5      260.74       37.72    437.02 o 
 -27   7   5        0.28        0.00    385.39 o 
 -25   7   5     3379.41     3868.20    608.29 o 
 -23   7   5     5584.33     7020.54    745.82 o 
 -21   7   5       67.01        0.00    311.60 o 
 -19   7   5      313.45      182.01    337.86 o 
 -17   7   5     9867.64    10406.04    675.02 o 
 -15   7   5     5771.33     6204.50    655.16 o 
 -13   7   5      315.10       80.17    327.16 o 
 -11   7   5     2860.59     3806.05    635.93 o 
  -9   7   5     6897.21     5038.81    840.42 o 
  -7   7   5       45.26        0.00    259.60 o 
  -5   7   5     2039.77     1668.07    389.30 o 
  -3   7   5     9737.83     9249.76    747.86 o 
  -1   7   5     1166.58     1304.32    278.86 o 
   1   7   5        3.08        0.00    205.20 o 
   3   7   5     1382.82     1354.56    294.61 o 
   5   7   5     3667.39     3315.59    384.13 o 
   7   7   5      746.67      383.05    249.17 o 
   9   7   5       42.10        0.00    234.16 o 
  11   7   5     3804.46     3850.05    447.75 o 
  13   7   5     3602.54     3779.82    559.20 o 
  15   7   5       77.49        0.00    304.61 o 
  17   7   5        4.11        0.00    259.73 o 
  19   7   5     3017.42     3492.37    481.02 o 
  21   7   5     2399.54     3136.86    936.67 o 
  23   7   5      459.19        0.00    327.74 o 
  25   7   5      783.40      515.54    401.33 o 
  27   7   5     2997.28     2462.60    532.04 o 
 -24   8   5       32.87      215.56    617.78 o 
 -22   8   5     1454.17     2590.13    806.90 o 
 -20   8   5        3.37        0.00    385.87 o 
 -18   8   5      762.43     1513.92    485.59 o 
 -16   8   5      974.66     1289.56    470.18 o 
 -14   8   5      414.76        0.00    364.01 o 
 -12   8   5      798.97     1130.33    698.66 o 
 -10   8   5       18.97       14.45    492.01 o 
  -8   8   5     1987.21     1855.83    459.67 o 
  -6   8   5      565.28      162.14    331.66 o 
  -4   8   5     2322.99     2126.32    863.17 o 
  -2   8   5      434.15      235.00    357.15 o 
   0   8   5     3114.42     2181.21    496.23 o 
   2   8   5      416.17      297.55    253.99 o 
   4   8   5     3090.62     2744.33    426.72 o 
   6   8   5      427.55      154.94    263.57 o 
   8   8   5     1017.08      982.21    358.77 o 
  10   8   5     1227.85     1071.79    353.24 o 
  12   8   5       17.80       39.82    290.05 o 
  14   8   5      990.87     1087.60    428.49 o 
  16   8   5      177.81        0.00    489.55 o 
  18   8   5     1319.14     1528.28    516.13 o 
  20   8   5      359.43      187.67    331.86 o 
  22   8   5      701.38      477.44    483.74 o 
  24   8   5      411.62      338.72    560.45 o 
 -19   9   5      391.53      443.43    674.67 o 
 -17   9   5     1253.19      644.54    618.09 o 
 -15   9   5     1335.89      718.64    644.84 o 
 -13   9   5       87.78        0.00    523.07 o 
 -11   9   5     1093.65      834.88    600.87 o 
  -9   9   5     3911.53     4726.69    996.94 o 
  -7   9   5      155.06      163.47    392.70 o 
  -5   9   5      226.94        0.00    337.61 o 
  -3   9   5      512.85      100.13    382.88 o 
  -1   9   5       89.62        0.00    375.47 o 
   1   9   5       59.90        0.00    394.18 o 
   3   9   5      960.11      411.83    419.27 o 
   5   9   5     2807.84     2382.27    584.01 o 
   7   9   5      120.13        0.00    288.51 o 
   9   9   5       72.33        0.00    277.54 o 
  11   9   5     2927.14     2936.49    623.43 o 
  13   9   5      899.64     1136.17    460.96 o 
  15   9   5        0.07      565.35    432.81 o 
  17   9   5      682.22      621.92    500.62 o 
  -8  10   5       67.38        0.00    572.89 o 
  -6  10   5       16.29        0.00    431.08 o 
  -4  10   5       24.71       35.04    455.19 o 
  -2  10   5        1.23        0.00    413.47 o 
   0  10   5      123.59        0.00    407.30 o 
   2  10   5      266.96      122.84    451.18 o 
   4  10   5       57.48        0.00    415.75 o 
   6  10   5      779.48      593.13    483.01 o 
   8  10   5      161.23      537.55    485.12 o 
 -38   0   6     2983.72     4435.18   1043.99 o 
 -36   0   6       37.08        0.00    517.23 o 
 -34   0   6       11.19        0.00    489.55 o 
 -32   0   6     6865.06     7173.84   1099.34 o 
 -30   0   6     6684.26     5563.73    980.03 o 
 -28   0   6       40.17        0.00    345.95 o 
 -26   0   6      399.64      734.94    520.61 o 
 -24   0   6     9807.52    10955.25    968.65 o 
 -22   0   6     2733.50     2777.71    613.78 o 
 -20   0   6     8673.48     7827.38    466.80 o 
 -18   0   6    29465.20    30175.69   1305.98 o 
 -16   0   6    76651.24    78215.20   2248.06 o 
 -14   0   6     2170.00     2225.73    259.59 o 
 -12   0   6     1049.23     1211.77    198.68 o 
 -10   0   6     3413.43     3071.06    265.86 o 
  -8   0   6      389.49      251.01    128.12 o 
  -6   0   6     3654.70     3386.01    222.02 o 
  -4   0   6    95783.31    99474.79   2723.22 o 
  -2   0   6     4452.14     3823.85    322.88 o 
   0   0   6    28676.51    31742.74   1356.72 o 
   2   0   6    10090.04     9985.07    574.12 o 
   4   0   6    24426.61    23748.57    763.30 o 
   6   0   6    15034.22    15521.66    453.49 o 
   8   0   6       62.51        0.00     94.49 o 
  10   0   6    23054.65    23237.24    643.18 o 
  12   0   6    29297.01    29343.48    844.01 o 
  14   0   6    15123.26    14649.36    484.48 o 
  16   0   6       17.14        0.00    127.74 o 
  18   0   6    59290.52    61382.51   1523.17 o 
  20   0   6    15677.05    15362.68    541.85 o 
  22   0   6     5244.47     5710.91    370.80 o 
  24   0   6     5942.51     6822.61    421.97 o 
  26   0   6    26274.02    25221.61   1036.52 o 
  28   0   6     1310.34     1131.21    361.45 o 
  30   0   6     1038.66      743.24    529.53 o 
  32   0   6     8051.24     9826.70    983.10 o 
  34   0   6     5605.16     7189.83   1094.11 o 
  36   0   6     1922.97     2227.58    795.52 o 
  38   0   6        4.26        0.00    569.50 o 
 -39   1   6     1206.12      805.58    532.63 o 
 -37   1   6        5.41        0.00    376.93 o 
 -35   1   6      348.61      255.80    426.08 o 
 -33   1   6      562.91      338.41    402.34 o 
 -31   1   6        0.47        0.00    307.64 o 
 -29   1   6      262.57      428.10    358.36 o 
 -27   1   6      115.19        0.00    300.72 o 
 -25   1   6      106.69        0.00    291.21 o 
 -23   1   6    12746.21    11811.84    913.45 o 
 -21   1   6     2549.47     2270.07    287.87 o 
 -19   1   6     6839.81     6803.52    380.30 o 
 -17   1   6     2318.54     2416.92    326.78 o 
 -15   1   6     7610.21     7221.85    261.00 o 
 -13   1   6     4461.94     4395.14    200.34 o 
 -11   1   6        1.38        0.00     85.23 o 
  -9   1   6     6674.06     6731.43    296.49 o 
  -7   1   6     5200.76     5390.42    232.75 o 
  -5   1   6      831.98      973.93    130.99 o 
  -3   1   6    15718.87    16224.14    454.84 o 
  -1   1   6    11855.29    12177.66    879.78 o 
   1   1   6     2654.05     2332.75    262.60 o 
   3   1   6     2821.41     2086.86    183.88 o 
   5   1   6     4248.08     4491.40    217.59 o 
   7   1   6      474.04      818.59     99.32 o 
   9   1   6     8956.20     8869.72    229.60 o 
  11   1   6      784.62      873.59    106.96 o 
  13   1   6     2208.30     2528.65    161.01 o 
  15   1   6     1235.63     1249.90    174.93 o 
  17   1   6     1791.08     1721.73    160.23 o 
  19   1   6     1619.98     1556.64    169.67 o 
  21   1   6     2091.95     2025.61    250.68 o 
  23   1   6     2892.11     2965.11    292.62 o 
  25   1   6        5.72        0.00    150.73 o 
  27   1   6      265.27      307.12    251.37 o 
  29   1   6      311.39        0.00    235.15 o 
  31   1   6      518.19      213.46    268.71 o 
  33   1   6      668.37      448.56    316.97 o 
  35   1   6      769.88      750.53    441.02 o 
  37   1   6      568.74      251.09    430.94 o 
 -38   2   6     1820.28     1977.72    597.77 o 
 -36   2   6      848.19      504.02    442.39 o 
 -34   2   6       60.66        0.00    437.12 o 
 -32   2   6    15526.45    15191.56    909.50 o 
 -30   2   6     1178.72     1283.73    431.53 o 
 -28   2   6      484.90      238.32    319.66 o 
 -26   2   6     1179.43     1281.45    399.95 o 
 -24   2   6    11046.08    10758.48   1037.71 o 
 -22   2   6      744.74      946.67    252.25 o 
 -20   2   6      462.56      297.59    205.86 o 
 -18   2   6    41449.27    39612.88   1102.64 o 
 -16   2   6    10886.57     9631.11    321.66 o 
 -14   2   6     1292.10      983.39    202.73 o 
 -12   2   6    22143.26    22959.71    566.51 o 
 -10   2   6    41573.93    39721.88    872.83 o 
  -8   2   6     1839.06     2177.80    257.97 o 
  -6   2   6     1325.37     1168.96    179.13 o 
  -4   2   6    29457.83    29796.14    757.26 o 
  -2   2   6    65969.45    67914.67   1476.46 o 
   0   2   6      851.19      898.22    112.83 o 
   2   2   6    12786.74    12800.79    416.37 o 
   4   2   6    69214.47    70797.40   1643.45 o 
   6   2   6    20146.29    21148.06    507.06 o 
   8   2   6     1464.23     2185.68    231.38 o 
  10   2   6      600.80      424.70    106.30 o 
  12   2   6    11754.38    10207.71    299.92 o 
  14   2   6     1899.77     2405.49    268.81 o 
  16   2   6     1114.16      987.88    135.16 o 
  18   2   6    30372.84    31045.85    818.80 o 
  20   2   6    12673.00    12905.97    473.65 o 
  22   2   6       31.39        0.00    148.99 o 
  24   2   6        5.04        0.00    153.40 o 
  26   2   6     6068.35     6648.65    432.60 o 
  28   2   6      104.50        0.00    203.96 o 
  30   2   6     2946.04     3611.37    445.92 o 
  32   2   6     1765.14     1811.88    387.41 o 
  34   2   6    10129.52    11791.05    861.43 o 
  36   2   6       53.84        0.00    317.98 o 
  38   2   6      254.21        0.00    460.68 o 
 -37   3   6       10.96        0.00    436.61 o 
 -35   3   6      749.76      282.47    445.38 o 
 -33   3   6      227.35      238.66    426.84 o 
 -31   3   6        0.57        0.00    362.12 o 
 -29   3   6      938.19      704.26    385.58 o 
 -27   3   6     1555.32     1035.19    393.02 o 
 -25   3   6      233.63       17.19    232.84 o 
 -23   3   6     2360.67     2684.59    351.41 o 
 -21   3   6      288.02      277.54    213.49 o 
 -19   3   6      660.16      592.72    226.30 o 
 -17   3   6       96.59       25.25    180.67 o 
 -15   3   6     1671.38     1801.60    200.11 o 
 -13   3   6     1515.33     1899.47    192.20 o 
 -11   3   6     1310.68     1298.73    183.62 o 
  -9   3   6     1555.70     1510.79    177.33 o 
  -7   3   6      351.59      190.39    144.66 o 
  -5   3   6     2321.68     2388.46    359.88 o 
  -3   3   6     3190.12     3989.64    289.17 o 
  -1   3   6       53.79       10.98    107.28 o 
   1   3   6     4757.91     4458.34    253.29 o 
   3   3   6     2678.19     3337.99    510.33 o 
   5   3   6    23040.19    24364.65    706.01 o 
   7   3   6     4310.86     4348.28    357.50 o 
   9   3   6     3700.47     3674.67    186.49 o 
  11   3   6     2093.65     2170.52    221.30 o 
  13   3   6      348.15       65.00    114.95 o 
  15   3   6      478.66      304.92    122.84 o 
  17   3   6        4.08        0.00    116.46 o 
  19   3   6     3162.41     2701.68    242.57 o 
  21   3   6     1822.01     1350.24    246.92 o 
  23   3   6     3088.32     3588.65    326.19 o 
  25   3   6      108.56        0.00    194.06 o 
  27   3   6       45.76        0.00    219.58 o 
  29   3   6       82.22        0.00    229.39 o 
  31   3   6     2650.20     2861.44    958.19 o 
  33   3   6       83.10        0.00    328.98 o 
  35   3   6     1102.09      605.94    500.31 o 
  37   3   6      152.38        0.00    434.46 o 
 -36   4   6     1808.35     1979.60   1114.25 o 
 -34   4   6       29.77        0.00    424.47 o 
 -32   4   6    11396.32    11036.01    870.05 o 
 -30   4   6       68.64        0.00    370.34 o 
 -28   4   6     3210.66     3672.07    594.81 o 
 -26   4   6      729.24      551.21    284.62 o 
 -24   4   6    16602.54    16371.44    667.89 o 
 -22   4   6     3562.34     3108.06    513.18 o 
 -20   4   6     3561.10     3742.75    430.37 o 
 -18   4   6    32027.25    31605.22    968.25 o 
 -16   4   6    18390.74    17538.33    636.21 o 
 -14   4   6     9656.36     9237.00    340.19 o 
 -12   4   6       16.38        0.00    126.52 o 
 -10   4   6    66816.17    69238.66   1463.15 o 
  -8   4   6      784.26      461.10    185.29 o 
  -6   4   6    14062.02    14571.32    409.12 o 
  -4   4   6    27662.55    27101.06    639.46 o 
  -2   4   6    75864.27    71617.88   1455.13 o 
   0   4   6     3010.79     2954.45    295.48 o 
   2   4   6     8409.93     8060.08    356.93 o 
   4   4   6    44111.11    42370.63   1114.76 o 
   6   4   6     5803.24     5878.09    382.34 o 
   8   4   6      208.29        0.00    133.62 o 
  10   4   6      982.31      681.11    168.52 o 
  12   4   6    32184.12    32685.20    827.30 o 
  14   4   6      353.53      120.31    152.35 o 
  16   4   6     7710.66     7142.80    450.99 o 
  18   4   6     7849.43     7112.70    373.44 o 
  20   4   6     8412.06     8371.37    931.39 o 
  22   4   6      674.38      141.41    242.91 o 
  24   4   6      543.02        0.00    236.19 o 
  26   4   6     2960.88     3856.10    461.01 o 
  28   4   6       13.67        0.00    255.00 o 
  30   4   6      251.05        0.00    289.57 o 
  32   4   6     2024.79      912.71    477.06 o 
  34   4   6     4334.36     4649.05    772.77 o 
 -33   5   6     1314.55     1192.25    816.43 o 
 -31   5   6     1317.50     1032.61    488.24 o 
 -29   5   6      243.00      162.18    416.98 o 
 -27   5   6      369.66      204.24    283.31 o 
 -25   5   6       22.34        7.17    264.81 o 
 -23   5   6     3150.89     3951.48    441.88 o 
 -21   5   6       70.33        0.00    230.88 o 
 -19   5   6     1282.74      993.98    281.85 o 
 -17   5   6      264.06      117.30    227.15 o 
 -15   5   6     2940.06     3075.63    633.10 o 
 -13   5   6      143.12      107.75    149.03 o 
 -11   5   6      894.33      682.24    180.18 o 
  -9   5   6     3709.10     4459.47    566.29 o 
  -7   5   6     2556.07     2483.21    213.04 o 
  -5   5   6     7601.12     7887.29    358.79 o 
  -3   5   6    18904.21    18620.58    614.94 o 
  -1   5   6      641.24      649.82    263.52 o 
   1   5   6       89.32      193.71    169.92 o 
   3   5   6     3354.60     3747.64    342.43 o 
   5   5   6     3520.45     3766.90    333.07 o 
   7   5   6     1327.99     1276.83    241.61 o 
   9   5   6     2445.57     2470.89    305.89 o 
  11   5   6     7961.28     8704.89    498.45 o 
  13   5   6       13.53        0.00    145.26 o 
  15   5   6      227.33       60.96    173.76 o 
  17   5   6     1231.27      965.56    230.62 o 
  19   5   6       77.90        0.00    236.85 o 
  21   5   6       13.03        0.00    213.93 o 
  23   5   6      388.97      491.47    290.93 o 
  25   5   6       39.96        7.86    265.60 o 
  27   5   6      211.43      114.76    277.93 o 
  29   5   6      141.93        0.00    319.63 o 
  31   5   6       27.89        0.00    342.96 o 
  33   5   6       82.42       79.82    445.38 o 
 -30   6   6      249.21      406.26    469.93 o 
 -28   6   6      139.15      162.44    339.35 o 
 -26   6   6     4286.83     4553.53    518.78 o 
 -24   6   6     6348.72     8292.09    728.89 o 
 -22   6   6      695.78      371.55    285.66 o 
 -20   6   6      218.81       39.27    261.70 o 
 -18   6   6    14090.42    14136.29    617.09 o 
 -16   6   6     9602.13     9917.74    687.98 o 
 -14   6   6      620.38      741.89    336.06 o 
 -12   6   6      511.18       22.11    211.77 o 
 -10   6   6     8755.60     8421.70    556.43 o 
  -8   6   6      228.73      418.35    199.64 o 
  -6   6   6      506.24     1012.70    457.44 o 
  -4   6   6    14995.48    14485.41    540.39 o 
  -2   6   6    13725.57    13007.06    603.43 o 
   0   6   6        3.24      416.85    314.23 o 
   2   6   6      586.32      448.63    199.98 o 
   4   6   6    17295.29    16997.63    826.12 o 
   6   6   6      286.62      519.96    370.85 o 
   8   6   6     5144.45     5233.16    795.06 o 
  10   6   6     6278.09     7498.13    577.34 o 
  12   6   6    28401.70    28405.48    926.13 o 
  14   6   6     1534.25     1445.92    261.12 o 
  16   6   6      577.49      396.09    237.81 o 
  18   6   6     3003.26     2421.94    398.00 o 
  20   6   6     3729.63     3607.86    459.67 o 
  22   6   6       51.70       51.44    294.78 o 
  24   6   6       50.42      162.83    319.84 o 
  26   6   6     4999.85     5080.76    718.39 o 
  28   6   6      982.57      719.56    389.44 o 
  30   6   6        1.43        0.00    340.40 o 
 -27   7   6     1504.73     1409.41    526.00 o 
 -25   7   6       92.19        0.00    381.80 o 
 -23   7   6     1462.10     1281.84    477.63 o 
 -21   7   6      236.96      249.17    371.97 o 
 -19   7   6     1307.70     1497.28    484.50 o 
 -17   7   6      649.30      772.70    387.90 o 
 -15   7   6     3191.44     3168.54    534.40 o 
 -13   7   6      480.08      356.91    358.69 o 
 -11   7   6      693.19      908.99    419.44 o 
  -9   7   6     3047.51     3428.22    487.48 o 
  -7   7   6     1546.74     1679.49    383.73 o 
  -5   7   6     3577.65     3906.60    499.88 o 
  -3   7   6       60.82      317.31    220.55 o 
  -1   7   6    10598.30     9886.20    570.68 o 
   1   7   6       58.66      136.63    255.63 o 
   3   7   6     8249.19     7580.04    488.72 o 
   5   7   6       83.02        0.00    218.70 o 
   7   7   6     2173.77     2389.22    371.54 o 
   9   7   6       45.95        0.00    219.24 o 
  11   7   6      465.56      195.11    323.51 o 
  13   7   6      805.75      566.56    369.48 o 
  15   7   6       10.95      357.01    321.18 o 
  17   7   6     3259.88     2750.60    655.45 o 
  19   7   6       47.57        0.00    298.62 o 
  21   7   6      765.56      383.27    502.75 o 
  23   7   6       49.81        0.00    333.22 o 
  25   7   6      146.23      220.93    375.59 o 
  27   7   6      303.36      213.96    520.06 o 
 -24   8   6     1729.20     2075.06    579.65 o 
 -22   8   6      326.08        0.00    609.79 o 
 -20   8   6     1894.55     1824.57    546.54 o 
 -18   8   6     2379.53     2393.10    625.47 o 
 -16   8   6      197.67       42.17    410.96 o 
 -14   8   6        0.55        0.00    425.57 o 
 -12   8   6     1508.38     1227.40    976.95 o 
 -10   8   6     3458.44     3789.41    846.88 o 
  -8   8   6      708.13      592.11    433.59 o 
  -6   8   6      140.63       94.95    290.37 o 
  -4   8   6     4070.39     4564.52    570.59 o 
  -2   8   6      164.84        0.00    463.41 o 
   0   8   6     1422.84      646.22    582.88 o 
   2   8   6       57.03       67.40    255.78 o 
   4   8   6     9159.91     9525.75    622.63 o 
   6   8   6     1181.58      990.11    310.76 o 
   8   8   6      763.23       67.30    279.68 o 
  10   8   6     4160.72     4196.52    526.00 o 
  12   8   6     2206.71     2508.67    421.96 o 
  14   8   6     1988.48     1933.91    735.25 o 
  16   8   6       13.88        0.00    384.94 o 
  18   8   6     6411.19     8082.35    944.35 o 
  20   8   6     3008.50     4325.02    773.99 o 
  22   8   6      100.77        0.00    341.88 o 
 -17   9   6       18.07        0.00    563.66 o 
 -15   9   6      539.52      936.36    666.37 o 
 -13   9   6      184.98      163.59    618.09 o 
 -11   9   6       19.24        0.00    955.89 o 
  -9   9   6      722.63        0.00    512.00 o 
  -7   9   6      112.19        0.00    353.19 o 
  -5   9   6     1353.63     1406.65    481.62 o 
  -3   9   6       12.41        0.00    534.14 o 
  -1   9   6      347.33        0.00    555.97 o 
   1   9   6     1000.27      504.00    399.91 o 
   3   9   6      663.14      650.00    464.91 o 
   5   9   6     1279.94      307.13    319.21 o 
   7   9   6      664.96      422.23    338.51 o 
   9   9   6     1200.41     1220.25    396.52 o 
  11   9   6      119.64        0.00    374.20 o 
  13   9   6     1228.79      453.88    583.65 o 
  15   9   6        5.71        0.00    444.82 o 
  17   9   6      776.34      584.62    786.14 o 
  -4  10   6      743.61      281.39    460.85 o 
  -2  10   6      252.46      120.87    441.22 o 
   0  10   6      354.60      149.45    758.93 o 
   2  10   6      130.12       36.29    744.17 o 
   4  10   6     1865.68     2122.41    939.43 o 
 -37   1   7       15.48       27.29    548.29 o 
 -35   1   7      134.19        0.00    400.64 o 
 -33   1   7     9193.55    10223.12   2146.09 o 
 -31   1   7     6517.20     7371.75    784.68 o 
 -29   1   7       10.61        0.00    289.87 o 
 -27   1   7    10923.58    11160.41    966.65 o 
 -25   1   7     3341.91     3221.15    504.59 o 
 -23   1   7      639.30      210.40    299.87 o 
 -21   1   7      993.00      716.49    306.30 o 
 -19   1   7    29772.42    27985.11    844.48 o 
 -17   1   7    26184.03    26487.79    656.45 o 
 -15   1   7      640.64      668.97    253.52 o 
 -13   1   7     2460.74     2748.71    387.59 o 
 -11   1   7     6272.16     5369.46    223.39 o 
  -9   1   7     2870.18     2937.78    200.04 o 
  -7   1   7     8985.93     9042.49    284.95 o 
  -5   1   7    16692.44    17256.56    611.56 o 
  -3   1   7    73942.20    77142.53   1754.35 o 
  -1   1   7     3184.37     2628.55    264.82 o 
   1   1   7    16405.69    16216.68    483.33 o 
   3   1   7    86622.02    85814.58   1942.37 o 
   5   1   7    47591.43    49768.14   1202.34 o 
   7   1   7    16882.60    16500.47    390.14 o 
   9   1   7       43.03        0.00     81.06 o 
  11   1   7    38281.13    35098.57    651.86 o 
  13   1   7     4727.74     4349.98    198.87 o 
  15   1   7     8731.16     8477.05    255.20 o 
  17   1   7     8644.57     8572.50    267.58 o 
  19   1   7    39477.48    39292.77    758.91 o 
  21   1   7        1.49        0.00    118.30 o 
  23   1   7       62.84        0.00    126.24 o 
  25   1   7     8562.28     9393.22    355.20 o 
  27   1   7     9334.00     9229.37    496.17 o 
  29   1   7     3351.69     4283.52    457.44 o 
  31   1   7      137.97        0.00    233.96 o 
  33   1   7    14348.65    16712.56    748.29 o 
  35   1   7     2623.97     2832.14    569.84 o 
  37   1   7     1010.58     1469.90    496.44 o 
 -38   2   7      406.32        0.00    452.46 o 
 -36   2   7       10.31        0.00    420.72 o 
 -34   2   7      154.33        0.00    394.53 o 
 -32   2   7       18.38        0.00    387.15 o 
 -30   2   7     1444.89     1664.46    583.34 o 
 -28   2   7        0.33        0.00    274.33 o 
 -26   2   7       10.39        0.00    286.14 o 
 -24   2   7    13804.76    11740.05    704.72 o 
 -22   2   7     5866.66     5378.25    384.03 o 
 -20   2   7      838.99      662.37    240.51 o 
 -18   2   7     5847.07     6331.14    395.01 o 
 -16   2   7      885.17     1219.82    246.10 o 
 -14   2   7     7567.89     7524.20    288.89 o 
 -12   2   7     2891.93     3448.09    232.88 o 
 -10   2   7     6389.52     6608.97    256.26 o 
  -8   2   7     3731.32     4339.36    373.94 o 
  -6   2   7     1024.78     1075.78    179.71 o 
  -4   2   7        5.45       26.18     98.38 o 
  -2   2   7      273.48        0.00     93.83 o 
   0   2   7     1702.69     1722.87    219.53 o 
   2   2   7      738.90      935.61    168.62 o 
   4   2   7     7505.20     7690.19    323.21 o 
   6   2   7     5854.40     6056.62    284.75 o 
   8   2   7     1046.09      905.11    118.81 o 
  10   2   7      787.95      414.03    112.81 o 
  12   2   7     2592.19     3136.71    229.81 o 
  14   2   7     1857.61     1840.02    210.26 o 
  16   2   7      137.63       92.30    104.58 o 
  18   2   7        2.33        0.00    115.96 o 
  20   2   7     5979.53     6419.24    273.95 o 
  22   2   7     1686.27     1843.08    227.30 o 
  24   2   7     1037.03      899.40    226.16 o 
  26   2   7     1429.68     1578.46    273.64 o 
  28   2   7        3.98        0.00    203.17 o 
  30   2   7      464.20      247.85    270.19 o 
  32   2   7       76.88        0.00    289.13 o 
  34   2   7     2047.44     2797.07    457.47 o 
  36   2   7      344.71      136.25    424.75 o 
 -37   3   7      856.62      787.59    530.36 o 
 -35   3   7      486.04      806.78    494.29 o 
 -33   3   7     9631.86    10138.99   1060.90 o 
 -31   3   7     3378.81     3201.46    594.88 o 
 -29   3   7     1637.81      642.45    421.63 o 
 -27   3   7       11.19        0.00    301.37 o 
 -25   3   7    11283.17    11538.32    812.21 o 
 -23   3   7     2672.41     2582.24    430.27 o 
 -21   3   7     2444.27     2495.12    350.70 o 
 -19   3   7     7620.70     8074.46    483.59 o 
 -17   3   7    21824.97    21365.81    721.88 o 
 -15   3   7      301.71      246.76    144.99 o 
 -13   3   7       39.53       68.65    127.16 o 
 -11   3   7    23947.19    22421.94    583.30 o 
  -9   3   7     4444.11     4661.55    509.45 o 
  -7   3   7     6521.25     7016.30    353.17 o 
  -5   3   7    12790.88    11911.05    410.33 o 
  -3   3   7    26268.42    26497.67    623.43 o 
  -1   3   7    13018.88    11807.30    472.63 o 
   1   3   7     6903.75     6431.21    372.40 o 
   3   3   7    17000.93    17481.34    606.91 o 
   5   3   7    17655.77    17472.80    568.64 o 
   7   3   7    12555.02    14179.05    505.41 o 
   9   3   7      587.97      501.81    104.45 o 
  11   3   7    11416.98    10605.15    315.12 o 
  13   3   7     3557.76     3601.59    220.86 o 
  15   3   7     2656.55     3508.64    446.07 o 
  17   3   7     3419.22     3406.12    390.15 o 
  19   3   7    18672.11    17908.18    563.60 o 
  21   3   7      347.00       28.05    202.33 o 
  23   3   7      153.84        0.00    213.18 o 
  25   3   7      720.70      528.63    258.50 o 
  27   3   7     1773.84     1705.01    339.40 o 
  29   3   7      475.99      397.33    288.70 o 
  31   3   7     1964.86     1105.45    441.43 o 
  33   3   7     4488.73     4919.57    701.26 o 
  35   3   7      354.87       57.38    395.97 o 
 -34   4   7      117.99       22.79    443.30 o 
 -32   4   7      662.92     1071.37    495.10 o 
 -30   4   7     1016.77      878.86    458.98 o 
 -28   4   7      107.39        0.00    491.24 o 
 -26   4   7        1.43       56.46    263.57 o 
 -24   4   7      286.65        0.00    245.20 o 
 -22   4   7     1919.17     1788.66    339.09 o 
 -20   4   7      385.50       17.30    227.63 o 
 -18   4   7     1638.39     1515.74    297.07 o 
 -16   4   7     1369.31     1097.73    301.03 o 
 -14   4   7      294.30      158.62    151.51 o 
 -12   4   7       20.46        0.00    134.38 o 
 -10   4   7     2819.54     3184.58    320.44 o 
  -8   4   7     2825.56     4201.95    532.04 o 
  -6   4   7       96.38        0.00    110.16 o 
  -4   4   7      668.18      444.32    144.12 o 
  -2   4   7      761.36      887.91    196.18 o 
   0   4   7     3334.61     3468.14    308.22 o 
   2   4   7      973.94      782.48    187.26 o 
   4   4   7      763.01     1020.40    208.31 o 
   6   4   7     5561.59     5598.17    369.00 o 
   8   4   7     3027.32     3140.53    296.31 o 
  10   4   7     1680.33     1416.04    236.41 o 
  12   4   7      229.43      154.51    156.64 o 
  14   4   7      556.76      450.07    175.42 o 
  16   4   7     5103.75     5082.68    368.06 o 
  18   4   7      102.37        0.00    166.16 o 
  20   4   7     2360.73     1836.00    326.28 o 
  22   4   7        3.16        0.00    218.53 o 
  24   4   7        5.05        0.00    225.72 o 
  26   4   7       37.91        8.82    245.65 o 
  28   4   7       57.92        0.00    262.18 o 
  30   4   7      548.66       66.95    273.58 o 
  32   4   7      537.30      240.91    433.56 o 
  34   4   7       18.10       39.50    419.29 o 
 -33   5   7     3018.63     2572.04   1150.38 o 
 -31   5   7     2556.19     2609.04    625.97 o 
 -29   5   7      848.88      776.22    442.70 o 
 -27   5   7      304.43      235.76    297.24 o 
 -25   5   7     6782.79    10210.29    886.75 o 
 -23   5   7      169.47      237.28    278.59 o 
 -21   5   7     1086.15      973.72    514.28 o 
 -19   5   7    10107.75     9645.50    498.76 o 
 -17   5   7    13159.08    12641.76    817.33 o 
 -15   5   7      130.70        0.00    199.16 o 
 -13   5   7      836.05      491.16    180.36 o 
 -11   5   7    15016.74    14538.50    469.98 o 
  -9   5   7    12645.75    13124.93    808.44 o 
  -7   5   7      222.49      101.27    203.26 o 
  -5   5   7     5500.94     7072.51    926.99 o 
  -3   5   7    41374.75    40187.83   1091.97 o 
  -1   5   7     6176.32     6614.62    368.98 o 
   1   5   7     1214.53     1405.16    243.76 o 
   3   5   7    11512.05    10255.12    446.96 o 
   5   5   7     5782.42     6268.22    473.51 o 
   7   5   7     3853.79     4208.09    814.93 o 
   9   5   7      694.80      547.46    215.40 o 
  11   5   7    16861.05    16907.38    633.38 o 
  13   5   7     1110.23     1034.06    230.87 o 
  15   5   7     2211.05     1744.90    275.76 o 
  17   5   7     2881.52     2871.77    320.87 o 
  19   5   7     5729.36     5549.04    507.36 o 
  21   5   7       12.39        0.00    224.66 o 
  23   5   7      164.99       50.16    270.71 o 
  25   5   7     2828.33     3826.89    555.50 o 
  27   5   7     1147.25     1367.00    391.00 o 
  29   5   7        1.71        0.00    294.83 o 
  31   5   7     1383.96     1223.15    415.11 o 
  33   5   7     3338.71     3978.31    781.68 o 
 -30   6   7     1310.47     2229.28    687.43 o 
 -28   6   7      212.36      310.01    331.93 o 
 -26   6   7     2391.74     2919.36    548.68 o 
 -24   6   7      677.46      817.37    421.49 o 
 -22   6   7     2337.26     3422.04    566.11 o 
 -20   6   7     2074.06     2362.47    480.40 o 
 -18   6   7     2631.14     2917.70    501.07 o 
 -16   6   7     1012.07      882.30    373.01 o 
 -14   6   7     1082.69     1456.32    419.02 o 
 -12   6   7      232.08      278.45    247.42 o 
 -10   6   7      455.34      285.55    278.80 o 
  -8   6   7        7.26        0.00    204.81 o 
  -6   6   7       20.59        0.00    172.96 o 
  -4   6   7     5019.64     5498.57    671.17 o 
  -2   6   7      285.95      354.53    196.90 o 
   0   6   7      436.03      288.29    195.06 o 
   2   6   7       11.18        0.00    169.27 o 
   4   6   7     1309.94      943.61    246.79 o 
   6   6   7     1468.73     1100.70    255.38 o 
   8   6   7     1933.62     1734.12    318.06 o 
  10   6   7      344.08      380.17    244.61 o 
  12   6   7     4869.82     3981.25    428.52 o 
  14   6   7      343.90       16.80    228.62 o 
  16   6   7     1563.74     1155.18    268.89 o 
  18   6   7        2.29        0.00    250.64 o 
  20   6   7       31.45        0.00    271.22 o 
  22   6   7      342.78      291.65    307.79 o 
  24   6   7      485.79      365.35    323.46 o 
  26   6   7      875.95      680.29    377.24 o 
  28   6   7      872.26      549.63    396.08 o 
  30   6   7       88.88        0.00    340.14 o 
 -27   7   7      560.24     1142.95    518.61 o 
 -25   7   7     1495.93     2238.84    657.76 o 
 -23   7   7       83.75        0.00    395.40 o 
 -21   7   7        7.42        0.00    352.96 o 
 -19   7   7     6355.28     8328.85   1188.52 o 
 -17   7   7     2883.11     4185.77    613.97 o 
 -15   7   7      669.27      305.47    372.51 o 
 -13   7   7        8.02        0.00    449.27 o 
 -11   7   7     5666.56     3415.18    781.38 o 
  -9   7   7     1054.06      908.45    353.31 o 
  -7   7   7        2.56        8.28    302.62 o 
  -5   7   7     6618.64     6983.57   1558.60 o 
  -3   7   7     3376.40     3714.94    378.58 o 
  -1   7   7       35.19        0.00    202.78 o 
   1   7   7      251.43       67.71    209.35 o 
   3   7   7     2216.32     2199.10    332.41 o 
   5   7   7     3039.31     2792.45    370.50 o 
   7   7   7       18.54       67.34    229.32 o 
   9   7   7     1907.14     1345.55    315.42 o 
  11   7   7     8979.00     9608.64    653.19 o 
  13   7   7     1143.35      738.70    303.49 o 
  15   7   7      109.63        7.23    312.33 o 
  17   7   7     1993.74     2652.13    561.43 o 
  19   7   7     9308.11     9901.56    900.82 o 
  21   7   7       26.63        0.00    321.28 o 
  23   7   7      197.71        0.00    348.59 o 
  25   7   7     3217.75     4227.30    594.55 o 
  27   7   7     1702.99     1208.39    501.54 o 
 -22   8   7      245.58        0.00    408.69 o 
 -20   8   7      469.04      390.87    469.76 o 
 -18   8   7      125.71        0.00    391.11 o 
 -16   8   7      570.30      418.16    456.58 o 
 -14   8   7       24.17        0.00    428.15 o 
 -12   8   7       57.83      546.22    490.25 o 
 -10   8   7      388.96      293.36    527.37 o 
  -8   8   7     1175.38      853.23    381.13 o 
  -6   8   7      111.36        0.00    295.88 o 
  -4   8   7     2148.32     1801.33    440.85 o 
  -2   8   7      137.89      381.25    440.66 o 
   0   8   7       43.60        0.00    238.61 o 
   2   8   7     1026.98     1009.87    310.42 o 
   4   8   7      152.29      131.43    287.41 o 
   6   8   7     1656.05     1743.50    358.30 o 
   8   8   7      507.20      145.47    264.56 o 
  10   8   7     2235.00     2258.74    407.88 o 
  12   8   7      119.15       41.62    307.06 o 
  14   8   7      102.16      115.03    361.84 o 
  16   8   7      209.52        0.00    388.15 o 
  18   8   7      177.08        0.00    414.78 o 
  20   8   7      231.02        0.00    660.53 o 
  22   8   7       22.91        0.00    483.68 o 
 -15   9   7      260.33      994.20    617.67 o 
 -13   9   7        0.80      337.62    532.51 o 
 -11   9   7     2718.90     7272.11   6187.97 o 
  -9   9   7      924.64      595.33    654.07 o 
  -7   9   7      319.94      295.98    362.20 o 
  -5   9   7     1736.22     2049.93    503.60 o 
  -3   9   7     1142.22     1060.13    431.79 o 
  -1   9   7      351.05      654.32    401.84 o 
   1   9   7      741.76      524.07    755.70 o 
   3   9   7     2611.01     3008.52   1841.97 o 
   5   9   7     4196.38     5006.51    541.84 o 
   7   9   7       57.34        0.00    258.05 o 
   9   9   7     1137.19     1049.26    390.24 o 
  11   9   7     4240.09     6068.12    629.49 o 
  13   9   7       59.33        5.20    406.56 o 
  15   9   7      146.10        0.00    428.24 o 
 -38   0   8      414.55        0.00    661.76 o 
 -36   0   8       99.80       56.89    652.53 o 
 -34   0   8     9709.97     9488.44   1328.12 o 
 -32   0   8    23547.88    22227.24   1622.72 o 
 -30   0   8      128.86        0.00    528.60 o 
 -28   0   8       13.20        0.00    491.70 o 
 -26   0   8     1915.96     1616.26    637.77 o 
 -24   0   8     4684.26     3986.52    782.61 o 
 -22   0   8    12383.96    10475.85    905.61 o 
 -20   0   8    16178.54    15289.16    692.97 o 
 -18   0   8    78787.33    76547.70   2256.58 o 
 -16   0   8     3837.72     4463.29    635.62 o 
 -14   0   8    25247.72    24460.09    869.66 o 
 -12   0   8    27021.33    24538.29    858.23 o 
 -10   0   8     1253.33      797.98    217.25 o 
  -8   0   8    27584.69    29440.77    970.26 o 
  -6   0   8     7042.18     7856.75    385.48 o 
  -4   0   8    56754.85    55394.66   2258.95 o 
  -2   0   8     2455.07     2479.43    390.23 o 
   0   0   8    26513.10    26566.78   1234.33 o 
   2   0   8      744.63      784.76    278.60 o 
   4   0   8    93187.80    93363.50   3656.57 o 
   6   0   8     8379.38     8573.20    414.17 o 
   8   0   8     5766.36     5852.16    272.51 o 
  10   0   8    21416.13    19272.12    588.59 o 
  12   0   8    48266.01    47218.50   1202.75 o 
  14   0   8    21901.89    22463.57    682.42 o 
  16   0   8     5156.54     6189.20    375.16 o 
  18   0   8    62514.63    62023.97   1567.48 o 
  20   0   8     8896.93     8515.28    408.33 o 
  22   0   8     2739.10     2672.55    354.50 o 
  24   0   8     8031.78     8030.50    425.46 o 
  26   0   8     5735.24     5751.40    581.13 o 
  28   0   8     1803.28     2103.69    430.78 o 
  30   0   8     2386.15     2842.90    756.47 o 
  32   0   8     8110.17    10604.08   1311.21 o 
  34   0   8     2308.79     3166.71    858.87 o 
  36   0   8     1122.01      680.21    681.44 o 
 -37   1   8      687.68      694.13    536.11 o 
 -35   1   8      608.36      889.54    506.83 o 
 -33   1   8      688.12       57.95    414.34 o 
 -31   1   8      104.84        0.00    378.24 o 
 -29   1   8     3155.63     3129.37    571.18 o 
 -27   1   8      118.59        0.00    334.88 o 
 -25   1   8        4.35        0.00    359.32 o 
 -23   1   8     2056.80     2239.39    446.30 o 
 -21   1   8     6359.56     5815.62    571.52 o 
 -19   1   8       10.02        0.00    193.50 o 
 -17   1   8       50.13        0.00    137.83 o 
 -15   1   8     4724.07     4417.48    352.86 o 
 -13   1   8     3104.84     3371.07    532.76 o 
 -11   1   8     2922.73     2981.62    222.18 o 
  -9   1   8       76.14      368.64    205.64 o 
  -7   1   8       13.51        0.00     98.04 o 
  -5   1   8     4119.21     4241.25    235.94 o 
  -3   1   8     1810.85     1825.30    183.05 o 
  -1   1   8      709.33      643.34    182.01 o 
   1   1   8       41.96       84.43    164.21 o 
   3   1   8     3602.05     4090.09    351.01 o 
   5   1   8    44313.87    45249.94   1129.95 o 
   7   1   8     3179.14     3243.90    270.87 o 
   9   1   8     8171.11     7358.58    246.19 o 
  11   1   8      867.44      781.98    119.75 o 
  13   1   8     3342.04     3159.39    239.71 o 
  15   1   8       73.82       82.97    109.99 o 
  17   1   8     1801.25     1440.23    170.22 o 
  19   1   8      799.04      360.08    148.01 o 
  21   1   8     7349.50     7247.24    279.56 o 
  23   1   8      374.90       34.57    146.69 o 
  25   1   8     4465.85     5579.87    402.06 o 
  27   1   8     3315.80     3150.08    373.55 o 
  29   1   8      860.94      589.94    301.87 o 
  31   1   8      236.95        0.00    289.20 o 
  33   1   8       34.06        0.00    376.00 o 
  35   1   8     2007.45     2040.69    557.56 o 
  37   1   8      190.50        0.00    405.45 o 
 -36   2   8     1064.43      918.81    532.73 o 
 -34   2   8     5507.83     5173.02   1682.68 o 
 -32   2   8     8334.45     9706.83    923.28 o 
 -30   2   8     1764.34     1112.43    477.92 o 
 -28   2   8      524.45      238.90    374.10 o 
 -26   2   8    11636.78    10784.94    698.15 o 
 -24   2   8     1620.01     1730.65    595.33 o 
 -22   2   8     9414.03     8815.30    475.23 o 
 -20   2   8     2490.44     1859.26    616.61 o 
 -18   2   8    32594.80    31455.43    945.68 o 
 -16   2   8     1734.93     1806.21    211.25 o 
 -14   2   8      939.71      886.88    174.53 o 
 -12   2   8    16576.93    15608.71    452.36 o 
 -10   2   8    19908.14    19940.03    523.65 o 
  -8   2   8        8.10        0.00     98.90 o 
  -6   2   8      673.92      340.52    139.54 o 
  -4   2   8    45648.93    45658.03   1118.80 o 
  -2   2   8      476.74      124.38    111.82 o 
   0   2   8     3587.31     3736.50    191.68 o 
   2   2   8    39836.15    40202.89   1034.95 o 
   4   2   8    72016.59    76149.98   1791.95 o 
   6   2   8       44.79       11.10    130.21 o 
   8   2   8      550.31      592.95    167.47 o 
  10   2   8    13188.21    12740.96    687.19 o 
  12   2   8    19711.17    19992.33    488.77 o 
  14   2   8      730.24      532.82    138.08 o 
  16   2   8      680.29      534.24    151.24 o 
  18   2   8    47800.08    48111.58    900.50 o 
  20   2   8     6303.58     6648.39    303.69 o 
  22   2   8      121.81        0.00    147.68 o 
  24   2   8     1709.58     2339.13    292.46 o 
  26   2   8     8006.97     8741.71    467.12 o 
  28   2   8       19.45        0.00    211.67 o 
  30   2   8      117.98        0.00    333.53 o 
  32   2   8     7216.34     9373.52   1240.64 o 
  34   2   8     2805.45     1463.29    488.23 o 
  36   2   8      531.32      137.90    423.25 o 
 -35   3   8      540.94      113.09    454.93 o 
 -33   3   8      223.12       40.96    438.68 o 
 -31   3   8      663.80      229.56    408.76 o 
 -29   3   8      292.23      147.92    382.06 o 
 -27   3   8      636.45      325.97    459.42 o 
 -25   3   8      162.93      257.07    262.52 o 
 -23   3   8       38.68        0.00    231.63 o 
 -21   3   8     1231.91      885.43    278.89 o 
 -19   3   8      812.76      668.77    257.31 o 
 -17   3   8     3662.39     3887.43    378.27 o 
 -15   3   8      535.53      387.36    167.79 o 
 -13   3   8     2836.62     3468.81    381.58 o 
 -11   3   8     1450.39     1487.54    409.05 o 
  -9   3   8     4685.98     5030.24    332.63 o 
  -7   3   8     1474.63     1020.36    432.07 o 
  -5   3   8     6279.62     6642.77    299.53 o 
  -3   3   8    12302.68    12121.05    364.23 o 
  -1   3   8    22174.01    21752.86    541.88 o 
   1   3   8     7334.07     7629.70    339.09 o 
   3   3   8      132.54       23.38    137.91 o 
   5   3   8     6484.79     6433.65    338.04 o 
   7   3   8      831.41      512.88    184.82 o 
   9   3   8     2549.88     2519.16    290.88 o 
  11   3   8      238.67        0.00    135.52 o 
  13   3   8     6820.07     6549.87    324.53 o 
  15   3   8     1520.74     1616.60    237.03 o 
  17   3   8     7031.53     6927.26    363.47 o 
  19   3   8     1180.57      909.53    221.75 o 
  21   3   8     1986.76     1738.15    262.82 o 
  23   3   8     1388.99     1494.11    339.08 o 
  25   3   8     2623.54     2822.86    388.89 o 
  27   3   8      263.89        0.00    237.43 o 
  29   3   8       89.59        0.00    248.76 o 
  31   3   8     1398.66     1195.56    561.51 o 
  33   3   8      117.44        0.00    362.70 o 
  35   3   8      265.93        0.00    403.94 o 
 -34   4   8      261.50       92.88    459.62 o 
 -32   4   8     6073.33     6376.70   1355.49 o 
 -30   4   8       27.90        0.00    380.29 o 
 -28   4   8      748.97      524.70    401.03 o 
 -26   4   8     6711.41     8803.32    722.63 o 
 -24   4   8    10576.00    10328.44    537.73 o 
 -22   4   8     1354.73     1460.88    326.21 o 
 -20   4   8       16.05        0.00    232.96 o 
 -18   4   8    21988.54    21615.23    766.09 o 
 -16   4   8     8366.90     7990.20    425.36 o 
 -14   4   8      226.10       57.64    154.52 o 
 -12   4   8     7730.22     7523.15    321.19 o 
 -10   4   8    17917.81    17766.93    843.83 o 
  -8   4   8     1588.01     1668.20    353.84 o 
  -6   4   8     3080.27     3539.13    333.92 o 
  -4   4   8    24764.85    25003.96    747.40 o 
  -2   4   8     5790.09     5728.95    329.43 o 
   0   4   8       97.22      141.01    154.15 o 
   2   4   8     3194.54     3394.96    356.77 o 
   4   4   8    11876.85    11719.78    473.78 o 
   6   4   8       39.39        0.00    151.71 o 
   8   4   8      841.30      682.57    205.12 o 
  10   4   8     6023.94     7022.89    414.81 o 
  12   4   8     1469.68     1200.25    227.22 o 
  14   4   8      530.50      428.55    183.96 o 
  16   4   8     1575.78     1465.06    239.19 o 
  18   4   8     9586.65     9854.05    571.06 o 
  20   4   8      330.22        0.00    222.78 o 
  22   4   8       95.88        0.00    213.34 o 
  24   4   8     3131.00     3368.79    430.42 o 
  26   4   8     2615.62     2112.82    362.36 o 
  28   4   8      679.13      473.55    310.18 o 
  30   4   8     2136.13     1584.96    397.26 o 
  32   4   8     5959.38     5481.76    776.63 o 
  34   4   8      137.29        0.00    416.58 o 
 -31   5   8      894.78     1181.69    505.49 o 
 -29   5   8       13.46        0.00    398.76 o 
 -27   5   8      711.14      496.55    334.75 o 
 -25   5   8       48.49        0.00    285.13 o 
 -23   5   8      787.00      733.35    311.17 o 
 -21   5   8        1.51        0.00    241.78 o 
 -19   5   8      957.47      685.91    390.49 o 
 -17   5   8      300.16      135.97    243.88 o 
 -15   5   8     3127.22     3058.14    507.69 o 
 -13   5   8       12.19        0.00    198.76 o 
 -11   5   8        2.19        0.00    192.68 o 
  -9   5   8      422.21      486.35    248.94 o 
  -7   5   8       25.48        0.00    222.81 o 
  -5   5   8     3009.05     3398.67    353.29 o 
  -3   5   8      109.96      138.66    181.46 o 
  -1   5   8     2994.11     3710.59    346.39 o 
   1   5   8     4014.48     4199.59    367.03 o 
   3   5   8      101.17       91.05    181.89 o 
   5   5   8      152.40       53.53    171.60 o 
   7   5   8      102.16        0.00    170.47 o 
   9   5   8        3.83        0.00    192.67 o 
  11   5   8        8.00        0.00    207.62 o 
  13   5   8      528.92      282.01    218.16 o 
  15   5   8        3.45        0.00    172.06 o 
  17   5   8        9.21        0.00    189.98 o 
  19   5   8      405.18       66.78    252.91 o 
  21   5   8      143.49        0.00    237.81 o 
  23   5   8       14.86        0.00    267.18 o 
  25   5   8       89.61        0.00    283.71 o 
  27   5   8      835.06      823.88    371.60 o 
  29   5   8       20.47        0.00    317.38 o 
  31   5   8      337.52      352.04    366.97 o 
 -30   6   8        1.24        0.00    570.73 o 
 -28   6   8        2.69        0.00    414.76 o 
 -26   6   8     1230.07     1678.59    492.82 o 
 -24   6   8     1115.73     1349.64    468.00 o 
 -22   6   8       69.54        0.00    357.57 o 
 -20   6   8     5021.38     4781.54    617.88 o 
 -18   6   8     7813.58    11623.69    920.37 o 
 -16   6   8       17.49      137.93    338.56 o 
 -14   6   8      303.60       38.12    340.13 o 
 -12   6   8     3621.66     3471.60   1146.08 o 
 -10   6   8     3025.27     3245.24    716.80 o 
  -8   6   8     1409.01     1353.58    394.38 o 
  -6   6   8      218.18      907.46    396.83 o 
  -4   6   8    24689.99    23021.06    762.60 o 
  -2   6   8     3515.81     5105.36    421.58 o 
   0   6   8      589.42      327.93    249.51 o 
   2   6   8     1041.29      851.79    249.22 o 
   4   6   8     4241.57     4593.57    416.94 o 
   6   6   8      109.09        0.00    176.28 o 
   8   6   8     2603.33     2078.53    332.71 o 
  10   6   8    11739.97    11212.98    855.78 o 
  12   6   8      821.89      844.91    279.72 o 
  14   6   8      867.15      800.19    295.14 o 
  16   6   8      914.90      498.45    266.77 o 
  18   6   8     4575.32     5782.19    687.80 o 
  20   6   8       80.48        0.00    284.29 o 
  22   6   8      211.11        0.00    296.16 o 
  24   6   8     1764.21     1835.23    437.91 o 
  26   6   8     2226.68     1785.13    445.31 o 
  28   6   8        2.59      346.89    359.28 o 
 -25   7   8       55.52        0.00    401.77 o 
 -23   7   8     1023.32      445.23    461.91 o 
 -21   7   8       39.80        0.00    369.82 o 
 -19   7   8     1622.01     2457.61    547.41 o 
 -17   7   8       21.34      451.13    417.14 o 
 -15   7   8       33.42        0.00    376.78 o 
 -13   7   8      234.55      104.61    385.93 o 
 -11   7   8      597.09      376.08    491.09 o 
  -9   7   8     1189.45     1252.68    375.33 o 
  -7   7   8      431.55       50.26    296.57 o 
  -5   7   8     2335.17     2761.33    363.72 o 
  -3   7   8     2110.67     1659.30    311.43 o 
  -1   7   8     1895.16     1848.54    314.39 o 
   1   7   8      953.31      916.01    260.54 o 
   3   7   8     2516.65     2093.98    378.74 o 
   5   7   8     9553.17     8805.87   1023.08 o 
   7   7   8       36.06        0.00    209.42 o 
   9   7   8     2679.73     2143.73    363.67 o 
  11   7   8      272.01      164.42    251.23 o 
  13   7   8      377.81      240.67    274.12 o 
  15   7   8       33.15        0.00    269.42 o 
  17   7   8      250.35        0.00    349.24 o 
  19   7   8      949.74      748.08    448.66 o 
  21   7   8       81.52        0.00    312.93 o 
  23   7   8        3.88        0.00    310.62 o 
  25   7   8      328.18      306.57    405.97 o 
 -20   8   8     2555.70     3119.17    660.23 o 
 -18   8   8     2118.39     2376.68    987.56 o 
 -16   8   8      274.60      209.41    460.73 o 
 -14   8   8       54.20      136.92    518.76 o 
 -12   8   8     4986.93     6970.18   2683.77 o 
 -10   8   8     4998.11     8093.28   1171.60 o 
  -8   8   8      900.73     1017.99    411.11 o 
  -6   8   8      770.20      573.35    353.25 o 
  -4   8   8    10251.86    11484.67   1281.23 o 
  -2   8   8       72.47        0.00    328.93 o 
   0   8   8     1355.01     1293.90    327.25 o 
   2   8   8     4701.50     5312.02    709.11 o 
   4   8   8    14362.69    12104.00    833.35 o 
   6   8   8       68.37      107.82    249.75 o 
   8   8   8        3.33        0.00    255.66 o 
  10   8   8     8566.58    10699.31    722.95 o 
  12   8   8     2194.85     2010.45    418.99 o 
  14   8   8      409.46      154.69    352.04 o 
  16   8   8      199.99      357.26    408.98 o 
  18   8   8     6831.16    10568.47   2953.76 o 
  20   8   8     1229.64     1561.27    570.67 o 
 -13   9   8      875.43      239.33    563.54 o 
 -11   9   8      584.83       92.17    551.55 o 
  -9   9   8     2495.67     2463.75    832.11 o 
  -7   9   8        8.96        0.00    328.82 o 
  -5   9   8      626.29      647.07    417.81 o 
  -3   9   8      794.79      621.93    421.19 o 
  -1   9   8       24.63        0.00    326.47 o 
   1   9   8     1047.06      929.81    433.26 o 
   3   9   8        3.84        0.00    361.89 o 
   5   9   8     1828.58     1852.51    386.11 o 
   7   9   8       91.86        0.00    277.36 o 
   9   9   8     1005.25      398.60    339.37 o 
  11   9   8      131.94        0.00    327.56 o 
  13   9   8      370.96      306.68    436.78 o 
 -37   1   9     1484.27      921.77    550.58 o 
 -35   1   9     6002.38     5558.86   1649.78 o 
 -33   1   9    15505.82    13220.32    902.76 o 
 -31   1   9       79.30        0.00    389.97 o 
 -29   1   9      170.09        0.00    366.00 o 
 -27   1   9     7538.18     8689.19    802.35 o 
 -25   1   9      103.01       43.83    334.95 o 
 -23   1   9     4262.86     6254.94    658.59 o 
 -21   1   9       54.80        0.00    211.52 o 
 -19   1   9    67243.23    67811.38   1737.84 o 
 -17   1   9     4905.35     5183.72    362.42 o 
 -15   1   9    15206.00    14889.07    449.15 o 
 -13   1   9     6964.14     6560.58    275.98 o 
 -11   1   9    29170.79    26669.35    660.36 o 
  -9   1   9     2072.33     1900.04    203.30 o 
  -7   1   9    21287.85    21963.82    559.19 o 
  -5   1   9    66847.91    68900.16   1623.14 o 
  -3   1   9    32660.09    32703.63    860.23 o 
  -1   1   9    10466.08    10792.17    488.73 o 
   1   1   9     2402.71     2998.74    374.08 o 
   3   1   9   133331.92   136168.48   4004.97 o 
   5   1   9    15732.71    15759.31    712.80 o 
   7   1   9     5051.16     4700.00    551.78 o 
   9   1   9    10979.27    10749.00    423.30 o 
  11   1   9    33965.80    32398.13    700.68 o 
  13   1   9     2676.94     2724.05    263.54 o 
  15   1   9     7020.11     7593.58    264.23 o 
  17   1   9    42495.27    43079.66    826.86 o 
  19   1   9    36779.43    38386.27    766.73 o 
  21   1   9     2155.39     2281.38    294.41 o 
  23   1   9      964.63      855.10    188.12 o 
  25   1   9      575.85      721.58    243.67 o 
  27   1   9     1020.20      924.95    260.61 o 
  29   1   9     3072.72     4124.48    940.96 o 
  31   1   9     3165.67     3031.34    506.84 o 
  33   1   9     6465.27    10001.69    919.49 o 
  35   1   9        3.47        0.00    411.65 o 
 -36   2   9     1131.92      787.76    560.24 o 
 -34   2   9      252.37      100.07    544.75 o 
 -32   2   9     1123.79      997.59    504.41 o 
 -30   2   9     1654.22     1653.55    509.58 o 
 -28   2   9     5906.35     6512.52    727.76 o 
 -26   2   9      790.72      511.01    569.81 o 
 -24   2   9     3679.83     2845.67    470.25 o 
 -22   2   9       14.02        0.00    222.87 o 
 -20   2   9     5976.71     6428.21    591.35 o 
 -18   2   9      934.68     1057.61    303.74 o 
 -16   2   9     1780.36     1838.29    228.94 o 
 -14   2   9     2756.45     3106.96    254.54 o 
 -12   2   9     4373.02     4227.14    253.83 o 
 -10   2   9     9643.54     8869.30    553.66 o 
  -8   2   9      537.69      616.82    165.12 o 
  -6   2   9     4218.10     4436.99    266.06 o 
  -4   2   9     2311.38     2751.78    239.20 o 
  -2   2   9    10994.12    11435.47    393.68 o 
   0   2   9     2430.06     2597.83    223.92 o 
   2   2   9      145.77        0.00    107.95 o 
   4   2   9       69.01        0.00    127.48 o 
   6   2   9     9559.94     9150.54    388.97 o 
   8   2   9       88.18        0.00    137.84 o 
  10   2   9     5209.94     4425.01    615.21 o 
  12   2   9      337.56        0.00    111.15 o 
  14   2   9      553.00      513.39    148.84 o 
  16   2   9     8411.39     8303.56    384.81 o 
  18   2   9      775.45      902.01    234.64 o 
  20   2   9     6147.46     7579.91    596.15 o 
  22   2   9      430.38      152.87    190.42 o 
  24   2   9     1110.55      775.65    273.55 o 
  26   2   9      735.27      499.81    285.78 o 
  28   2   9     2691.45     2977.64    415.44 o 
  30   2   9        5.18        0.00    324.88 o 
  32   2   9      367.71        0.00    394.57 o 
  34   2   9       39.43        0.00    365.71 o 
  36   2   9      857.74      724.45    523.53 o 
 -35   3   9       25.68       77.14    492.34 o 
 -33   3   9     2376.83     2477.67   1653.31 o 
 -31   3   9       17.46        0.00    357.77 o 
 -29   3   9      407.87      444.97    398.23 o 
 -27   3   9     5236.51     5421.13    901.92 o 
 -25   3   9     7872.78     8723.71    776.67 o 
 -23   3   9       10.27        0.00    238.58 o 
 -21   3   9       10.61       42.44    233.85 o 
 -19   3   9    15034.83    15698.84    626.51 o 
 -17   3   9     4551.63     5061.24    485.32 o 
 -15   3   9       10.98        0.00    144.96 o 
 -13   3   9     2189.06     2585.83    253.06 o 
 -11   3   9    11532.78    11070.12    451.70 o 
  -9   3   9     7502.90     7642.76    345.86 o 
  -7   3   9     4626.52     4438.35    380.57 o 
  -5   3   9     6470.10     5412.68    369.16 o 
  -3   3   9     4466.83     3779.66    440.12 o 
  -1   3   9      487.64      301.59    115.14 o 
   1   3   9     5340.41     4676.23    406.17 o 
   3   3   9    22491.14    23548.26    728.10 o 
   5   3   9      547.87      380.66    168.92 o 
   7   3   9      807.04      612.08    195.71 o 
   9   3   9    13411.32    13366.33    520.18 o 
  11   3   9    10004.48     9919.19    443.19 o 
  13   3   9       67.65        0.00    148.19 o 
  15   3   9      369.37      261.38    180.00 o 
  17   3   9    15799.38    14807.72    518.04 o 
  19   3   9     1515.93     1327.08    260.88 o 
  21   3   9        6.80        0.00    168.58 o 
  23   3   9     3389.93     4126.57    704.11 o 
  25   3   9    11929.14    13344.09    759.05 o 
  27   3   9       53.36      185.25    262.82 o 
  29   3   9      257.69      140.38    283.68 o 
  31   3   9     3965.17     4378.35   1312.13 o 
  33   3   9     2686.14     2449.04    582.98 o 
  35   3   9      161.68       47.71    408.18 o 
 -34   4   9      104.05       84.38    461.67 o 
 -32   4   9      720.06      332.21    438.01 o 
 -30   4   9      136.32        0.00    431.39 o 
 -28   4   9      664.72      269.89    559.82 o 
 -26   4   9       23.91        0.00    282.98 o 
 -24   4   9      835.95      995.50    327.73 o 
 -22   4   9      226.66       71.79    256.17 o 
 -20   4   9     1804.44     1784.46    326.84 o 
 -18   4   9      818.61      803.05    262.17 o 
 -16   4   9     2687.45     2073.60    322.54 o 
 -14   4   9      730.32      910.21    206.67 o 
 -12   4   9      368.07       93.48    164.00 o 
 -10   4   9        5.74        0.00    137.94 o 
  -8   4   9      498.25      310.07    243.14 o 
  -6   4   9     1452.65     1816.56    394.22 o 
  -4   4   9      452.40      502.68    245.03 o 
  -2   4   9    10557.48    10224.79    433.76 o 
   0   4   9      233.21      322.59    176.82 o 
   2   4   9     2274.70     2287.99    289.98 o 
   4   4   9     3977.91     4012.55    408.67 o 
   6   4   9      258.13      200.55    294.93 o 
   8   4   9     3616.30     3843.19    353.53 o 
  10   4   9     1472.91     1356.64    260.44 o 
  12   4   9     1700.57     1476.81    275.74 o 
  14   4   9       36.93        0.00    164.23 o 
  16   4   9     3362.30     3106.58    334.00 o 
  18   4   9       79.06        0.00    173.50 o 
  20   4   9       29.27        0.00    186.58 o 
  22   4   9     1076.34     1016.88    314.32 o 
  24   4   9     1044.50      837.39    318.39 o 
  26   4   9        7.38        0.00    271.14 o 
  28   4   9      108.34        0.00    267.61 o 
  30   4   9      323.39      495.66    343.82 o 
  32   4   9      111.91        0.00    419.90 o 
 -31   5   9      933.24      940.72    559.36 o 
 -29   5   9        1.39        0.00    415.79 o 
 -27   5   9     1070.37     1500.00    541.42 o 
 -25   5   9     3560.10     4024.08    641.80 o 
 -23   5   9     1359.78     1428.38    535.99 o 
 -21   5   9      294.63        0.00    305.28 o 
 -19   5   9     4658.40     6029.98    648.86 o 
 -17   5   9     3655.46     4464.63    563.60 o 
 -15   5   9      965.73      619.99    356.84 o 
 -13   5   9     3247.22     3472.95    373.42 o 
 -11   5   9     8740.61     9925.17    507.23 o 
  -9   5   9        0.89        0.00    198.77 o 
  -7   5   9      152.96      175.92    245.59 o 
  -5   5   9    16495.24    16165.38    590.01 o 
  -3   5   9     8532.50     8409.12    405.76 o 
  -1   5   9       15.47        0.00    165.26 o 
   1   5   9       68.80        0.00    175.54 o 
   3   5   9     6916.47     6709.37    670.26 o 
   5   5   9       84.43        0.00    192.41 o 
   7   5   9      513.66      173.82    268.81 o 
   9   5   9     3528.90     3592.51    368.23 o 
  11   5   9     2761.39     2366.21    523.80 o 
  13   5   9     2134.95     2701.91    366.21 o 
  15   5   9      386.54        0.00    223.14 o 
  17   5   9     5739.22     6099.82    449.42 o 
  19   5   9       31.16        0.00    251.50 o 
  21   5   9     1587.89     1978.69    414.78 o 
  23   5   9     2391.17     2604.13    486.38 o 
  25   5   9     3404.99     2974.85    459.27 o 
  27   5   9        0.77        0.00    271.48 o 
  29   5   9        2.56        0.00    301.00 o 
  31   5   9     3765.17     3685.96    576.91 o 
 -28   6   9       35.65        0.00    408.02 o 
 -26   6   9      118.67        0.00    398.62 o 
 -24   6   9      292.13      178.42    409.87 o 
 -22   6   9      583.80      206.42    391.30 o 
 -20   6   9       74.68        0.00    339.93 o 
 -18   6   9       57.92        0.00    372.11 o 
 -16   6   9       84.92        0.00    387.77 o 
 -14   6   9       42.47      137.04    337.34 o 
 -12   6   9      405.61      480.96    337.50 o 
 -10   6   9       52.32       97.28    271.17 o 
  -8   6   9      146.49        0.00    244.60 o 
  -6   6   9     2213.00     2434.52    327.24 o 
  -4   6   9     2900.13     3108.37    355.61 o 
  -2   6   9     9829.57     9010.91    693.63 o 
   0   6   9      138.56      609.29    247.76 o 
   2   6   9     3656.89     3952.18    397.89 o 
   4   6   9      585.18      718.74    262.45 o 
   6   6   9      713.52      668.67    240.39 o 
   8   6   9      257.13      150.18    254.58 o 
  10   6   9      476.25       69.69    228.32 o 
  12   6   9       42.39        0.00    211.59 o 
  14   6   9      208.91       95.28    258.17 o 
  16   6   9       17.88        0.00    243.88 o 
  18   6   9     1458.13     1735.42    475.98 o 
  20   6   9      258.11        0.00    278.88 o 
  22   6   9       36.07        0.00    304.27 o 
  24   6   9      741.09      695.91    383.57 o 
  26   6   9     1679.60     1551.78    442.69 o 
  28   6   9        3.32        0.00    348.94 o 
 -25   7   9     1584.89     1506.63    564.36 o 
 -23   7   9       93.26        0.00    424.93 o 
 -21   7   9      425.05      381.72    440.38 o 
 -19   7   9     4844.60     8366.13   1457.12 o 
 -17   7   9       75.84        0.00    360.35 o 
 -15   7   9      349.39      214.61    466.03 o 
 -13   7   9     3232.96     5387.34    849.49 o 
 -11   7   9     4030.56     4016.66    857.95 o 
  -9   7   9       10.87        0.00    300.21 o 
  -7   7   9      135.46       27.08    447.42 o 
  -5   7   9    10648.56    10376.14    498.90 o 
  -3   7   9     1271.62     1519.11    315.58 o 
  -1   7   9        3.42       63.63    232.27 o 
   1   7   9       16.15        0.00    216.23 o 
   3   7   9     6074.55     6437.95    522.09 o 
   5   7   9     4693.19     4858.07    463.12 o 
   7   7   9       30.96        7.14    243.47 o 
   9   7   9     2479.38     2196.12    381.21 o 
  11   7   9     5419.12     5054.59    801.83 o 
  13   7   9      268.66      299.71    291.81 o 
  15   7   9       18.15        0.00    274.14 o 
  17   7   9     4508.94     5696.32    707.09 o 
  19   7   9     4149.73     4074.26    654.62 o 
  21   7   9       64.90      123.73    399.73 o 
  23   7   9      825.16      186.40    441.37 o 
 -20   8   9      126.16      118.99    526.89 o 
 -18   8   9        6.17        0.00    474.61 o 
 -16   8   9       18.90        0.00    408.00 o 
 -14   8   9       23.73        0.00    466.11 o 
 -12   8   9       98.01       44.18    541.83 o 
 -10   8   9     1796.94     2803.85    811.51 o 
  -8   8   9      643.84      534.93    403.89 o 
  -6   8   9      890.33      293.76    356.14 o 
  -4   8   9      632.51      633.16    400.62 o 
  -2   8   9        6.02        0.00    312.60 o 
   0   8   9      378.24      352.90    274.81 o 
   2   8   9       37.95        0.00    256.11 o 
   4   8   9     1528.11     1634.70    368.54 o 
   6   8   9      454.00      286.62    282.61 o 
   8   8   9      182.03      226.11    266.26 o 
  10   8   9       91.77       54.27    272.11 o 
  12   8   9       29.41        0.00    277.42 o 
  14   8   9      335.23      140.86    374.60 o 
  16   8   9      217.65      464.50    462.47 o 
  18   8   9      130.06       19.66    442.12 o 
 -11   9   9     3705.55     9477.08   8528.56 o 
  -9   9   9       84.69       82.10    627.93 o 
  -7   9   9       41.82      345.64    645.77 o 
  -5   9   9     3419.56     4736.81    685.63 o 
  -3   9   9      891.10     1484.66    663.91 o 
  -1   9   9     1441.29     1704.00    485.38 o 
   1   9   9       84.65        0.00    332.52 o 
   3   9   9     5308.92     4432.04    778.92 o 
   5   9   9     1477.72     1781.34    393.88 o 
   7   9   9      430.35       98.37    409.88 o 
   9   9   9     1549.01     1886.55    435.06 o 
  11   9   9     2788.20     4205.29    544.76 o 
 -36   0  10      168.75        0.00    694.97 o 
 -34   0  10    19185.52    19589.14   1608.57 o 
 -32   0  10     5583.76     6151.38   1146.08 o 
 -30   0  10     4639.44     4248.21    998.48 o 
 -28   0  10     9731.74     8382.95   1176.22 o 
 -26   0  10    11537.62     9950.93    986.79 o 
 -24   0  10      799.56      938.20    543.37 o 
 -22   0  10    13670.58    13792.31   1087.04 o 
 -20   0  10    46518.21    46237.71   2327.83 o 
 -18   0  10    34536.38    34671.22   1204.78 o 
 -16   0  10     5506.73     5763.71    486.60 o 
 -14   0  10       94.40        0.00    247.39 o 
 -12   0  10    34869.70    33277.46   1131.52 o 
 -10   0  10     4796.01     5667.43    722.64 o 
  -8   0  10    13029.97    13107.61    582.57 o 
  -6   0  10    11211.04    10239.35    486.80 o 
  -4   0  10    53524.61    56839.95   2384.72 o 
  -2   0  10     7846.43     7862.34    593.18 o 
   0   0  10     2305.90     2678.08    476.33 o 
   2   0  10    59677.46    64298.22   2687.00 o 
   4   0  10    47884.64    50232.54   2196.22 o 
   6   0  10     6211.84     6386.00    567.04 o 
   8   0  10     1247.49      725.41    351.17 o 
  10   0  10     9487.57     7550.99    435.15 o 
  12   0  10     1986.96     1959.85    261.99 o 
  14   0  10    21001.22    21803.17   1044.15 o 
  16   0  10    15312.64    14593.49    555.64 o 
  18   0  10    66883.27    69967.28   1771.00 o 
  20   0  10       61.83        0.00    188.21 o 
  22   0  10       43.31        0.00    206.21 o 
  24   0  10       69.82        0.00    229.58 o 
  26   0  10      119.59        0.00    246.48 o 
  28   0  10     2643.22     2707.17    819.20 o 
  30   0  10     2608.31     2734.35    778.92 o 
  32   0  10     4932.87     6506.24   1109.49 o 
  34   0  10      243.07        0.00    531.07 o 
 -35   1  10      379.22      613.90    538.47 o 
 -33   1  10      684.55       28.60    444.62 o 
 -31   1  10      246.17        0.00    400.55 o 
 -29   1  10     2888.31     2579.96    574.17 o 
 -27   1  10     2787.64     2660.61    540.79 o 
 -25   1  10     1661.70     1618.02    454.86 o 
 -23   1  10      421.53        2.62    324.66 o 
 -21   1  10     6405.67     7434.39    509.55 o 
 -19   1  10       18.09      119.03    203.93 o 
 -17   1  10      180.37        0.00    158.76 o 
 -15   1  10       74.71        0.00    139.56 o 
 -13   1  10      846.16      635.97    167.69 o 
 -11   1  10     2440.30     2579.64    234.83 o 
  -9   1  10     2949.75     3379.48    252.76 o 
  -7   1  10    13990.81    13953.34    421.07 o 
  -5   1  10     5433.29     6037.63    290.42 o 
  -3   1  10     7174.70     7309.95    321.16 o 
  -1   1  10      629.10      465.83    190.91 o 
   1   1  10     8405.28     9257.06    529.37 o 
   3   1  10     1001.70     1361.08    273.54 o 
   5   1  10      329.35      357.68    165.93 o 
   7   1  10       93.52        0.00    138.06 o 
   9   1  10       96.08        0.00    154.82 o 
  11   1  10     6787.27     6578.80    390.54 o 
  13   1  10      346.42       77.14    137.54 o 
  15   1  10        8.83        0.00    109.30 o 
  17   1  10     1382.33     1419.20    186.35 o 
  19   1  10      256.87        0.00    144.56 o 
  21   1  10      112.13        0.00    147.48 o 
  23   1  10     2102.57     2412.08    245.94 o 
  25   1  10     1607.54     1267.25    273.69 o 
  27   1  10     1076.03     1171.29    321.97 o 
  29   1  10      614.34      508.18    311.81 o 
  31   1  10     1382.31      771.10    424.54 o 
  33   1  10      503.84        0.00    606.71 o 
  35   1  10      241.32        0.00    635.31 o 
 -34   2  10     8606.78     8811.91   1676.07 o 
 -32   2  10     1559.58      585.43    811.82 o 
 -30   2  10     1329.04     1327.97    492.71 o 
 -28   2  10     2506.06     2082.77    519.68 o 
 -26   2  10     2214.14     2839.01    529.94 o 
 -24   2  10      734.47      271.47    355.09 o 
 -22   2  10      633.92      347.19    247.06 o 
 -20   2  10    25850.09    25266.12    852.54 o 
 -18   2  10    12016.42    12376.81    533.73 o 
 -16   2  10     5505.95     6379.67    503.89 o 
 -14   2  10     1826.40     2127.77    237.64 o 
 -12   2  10    23396.87    23080.47   1090.85 o 
 -10   2  10      567.51      413.03    160.07 o 
  -8   2  10     3561.07     3669.97    430.13 o 
  -6   2  10    15104.85    14092.73    479.71 o 
  -4   2  10    48905.45    47953.93   1475.04 o 
  -2   2  10     1534.49     1315.41    238.12 o 
   0   2  10       53.04        0.00    123.52 o 
   2   2  10    21994.80    20181.47    642.24 o 
   4   2  10     7692.10     7111.41    343.25 o 
   6   2  10     1074.35      511.48    177.25 o 
   8   2  10     6520.70     6354.75    341.16 o 
  10   2  10    19477.33    19824.27    674.31 o 
  12   2  10       94.10        0.00    162.65 o 
  14   2  10     2370.18     1885.15    254.52 o 
  16   2  10    16165.69    16201.67    699.43 o 
  18   2  10    14760.23    14064.92    502.57 o 
  20   2  10      329.32       41.03    184.23 o 
  22   2  10      303.06       13.38    190.78 o 
  24   2  10     7496.46     8952.56   1727.25 o 
  26   2  10     5114.32     5089.20    493.96 o 
  28   2  10      387.24       81.45    269.42 o 
  30   2  10     1290.17     1140.87    477.18 o 
  32   2  10     7672.27     8588.45   1021.69 o 
  34   2  10      531.14        0.00    425.24 o 
 -33   3  10      391.72       25.69    447.41 o 
 -31   3  10        2.22        0.00    366.82 o 
 -29   3  10     2383.90     2262.59    534.24 o 
 -27   3  10        0.35        0.00    331.81 o 
 -25   3  10     2214.96     1875.28    485.50 o 
 -23   3  10      484.04      379.03    278.86 o 
 -21   3  10     8413.88     9076.89    522.56 o 
 -19   3  10       27.30        0.00    222.06 o 
 -17   3  10     8831.77     8285.95    445.54 o 
 -15   3  10      265.47      272.22    184.20 o 
 -13   3  10     3776.73     4521.39    320.74 o 
 -11   3  10     3073.23     4218.99    452.33 o 
  -9   3  10     5727.91     5827.38    449.62 o 
  -7   3  10      561.78      238.00    172.01 o 
  -5   3  10      120.79        0.00    139.31 o 
  -3   3  10     9534.06     8871.68    512.27 o 
  -1   3  10       74.44       25.84    191.44 o 
   1   3  10    10277.95    10490.21    435.69 o 
   3   3  10      150.70        0.00    161.14 o 
   5   3  10     6827.17     6649.61    351.99 o 
   7   3  10      548.88      610.55    214.07 o 
   9   3  10     2648.89     3091.35    488.52 o 
  11   3  10       85.25        0.00    166.34 o 
  13   3  10     2371.74     2827.07    809.35 o 
  15   3  10     1681.64     1383.51    254.75 o 
  17   3  10      314.74      270.50    204.15 o 
  19   3  10     1463.16     1084.91    258.75 o 
  21   3  10       27.44        0.00    186.91 o 
  23   3  10      147.77        0.00    257.62 o 
  25   3  10       36.56       40.98    274.05 o 
  27   3  10      770.78      497.00    297.64 o 
  29   3  10       71.57        0.00    288.88 o 
  31   3  10      151.65       45.24    391.90 o 
  33   3  10        0.40        0.00    440.02 o 
 -32   4  10     3427.97     2335.95    609.06 o 
 -30   4  10       15.09        0.00    601.48 o 
 -28   4  10      199.12        0.00    368.71 o 
 -26   4  10     4219.00     3353.75    582.67 o 
 -24   4  10     2037.18     1639.09    401.41 o 
 -22   4  10      571.46      393.95    290.59 o 
 -20   4  10     5921.07     6501.39   1176.41 o 
 -18   4  10     5352.49     5853.19    492.95 o 
 -16   4  10       57.61        0.00    208.62 o 
 -14   4  10     3192.88     2894.09    357.83 o 
 -12   4  10    12371.10    12476.72    517.82 o 
 -10   4  10     1305.11      888.37    363.63 o 
  -8   4  10      779.24      889.52    294.28 o 
  -6   4  10     5760.98     5789.88    451.11 o 
  -4   4  10     5228.74     6487.82   1170.53 o 
  -2   4  10      981.38      859.64    218.06 o 
   0   4  10      998.80     1139.74    400.06 o 
   2   4  10     9672.71     9613.64    832.86 o 
   4   4  10       84.97        0.00    163.12 o 
   6   4  10     3338.29     3388.82    341.66 o 
   8   4  10     3290.24     3526.84    554.34 o 
  10   4  10     7621.35     7794.18    445.63 o 
  12   4  10      882.82      751.46    248.61 o 
  14   4  10      177.59        0.00    208.90 o 
  16   4  10    13399.45    13506.64    518.31 o 
  18   4  10     1958.98     2015.16    304.34 o 
  20   4  10     4172.27     4176.55    386.05 o 
  22   4  10     1260.71     1015.31    340.18 o 
  24   4  10    12871.59    15339.93    709.31 o 
  26   4  10      553.67      327.31    329.16 o 
  28   4  10      262.13        0.00    318.00 o 
  30   4  10     3641.98     5208.15    835.17 o 
  32   4  10     3854.11     5983.78   2698.84 o 
 -29   5  10       44.84        0.00    565.20 o 
 -27   5  10       15.96        0.00    350.28 o 
 -25   5  10        8.81        0.00    357.27 o 
 -23   5  10       47.16        0.00    336.26 o 
 -21   5  10       83.25        0.00    318.72 o 
 -19   5  10      173.28        0.00    339.79 o 
 -17   5  10      941.18     1226.22    408.23 o 
 -15   5  10      378.94       35.31    316.53 o 
 -13   5  10      756.86      959.02    385.07 o 
 -11   5  10      726.74      958.51    271.30 o 
  -9   5  10       21.55        0.00    255.15 o 
  -7   5  10      115.70        0.00    237.86 o 
  -5   5  10      267.53        0.00    250.62 o 
  -3   5  10        4.73        0.00    179.29 o 
  -1   5  10     3036.70     3143.55    342.60 o 
   1   5  10     1024.05      829.90    245.81 o 
   3   5  10     5023.06     4846.75    478.33 o 
   5   5  10        3.23        0.00    193.55 o 
   7   5  10     1083.88      703.64    252.45 o 
   9   5  10       45.43        0.00    194.75 o 
  11   5  10     1852.26     1587.63    318.21 o 
  13   5  10       64.53        0.00    188.35 o 
  15   5  10      950.27      727.86    269.81 o 
  17   5  10      886.37      561.42    275.26 o 
  19   5  10     2045.97     1729.15    445.18 o 
  21   5  10      344.24        0.00    252.88 o 
  23   5  10       10.22        0.00    277.41 o 
  25   5  10      463.26      422.57    325.58 o 
  27   5  10      377.35       20.11    324.83 o 
  29   5  10      140.94        0.00    333.99 o 
 -26   6  10     4695.76     5039.02    809.67 o 
 -24   6  10      786.88      327.65    444.74 o 
 -22   6  10        0.94      316.96    408.63 o 
 -20   6  10     3070.60     3668.79    614.07 o 
 -18   6  10     2098.95     2847.66    570.25 o 
 -16   6  10        2.74        0.00    330.21 o 
 -14   6  10      143.72      213.23    389.46 o 
 -12   6  10     7812.85    11194.58   3543.87 o 
 -10   6  10     3863.50     3578.81    701.27 o 
  -8   6  10      339.66      333.88    333.49 o 
  -6   6  10     5409.40     4963.17    564.51 o 
  -4   6  10     1418.07     2426.93    610.88 o 
  -2   6  10     6882.77     7957.15   1130.06 o 
   0   6  10        0.09      560.19    253.59 o 
   2   6  10    13613.20    13312.59    977.90 o 
   4   6  10     9001.27     9351.79   1015.49 o 
   6   6  10      140.38       94.65    224.36 o 
   8   6  10      770.02      993.37    299.59 o 
  10   6  10     3157.13     3647.22    434.44 o 
  12   6  10      171.26        0.00    233.90 o 
  14   6  10      239.69        0.00    250.05 o 
  16   6  10     2505.73     2828.83    434.35 o 
  18   6  10     5314.70     5672.34    686.35 o 
  20   6  10       38.62        0.00    347.90 o 
  22   6  10      338.67        0.83    335.26 o 
  24   6  10     2149.48     2944.88    494.85 o 
  26   6  10      315.15      492.74    394.97 o 
 -23   7  10       10.95        0.00    443.53 o 
 -21   7  10      179.26        0.00    430.04 o 
 -19   7  10      227.95      235.72    489.55 o 
 -17   7  10      287.65        0.00    429.26 o 
 -15   7  10      645.21      409.24    465.04 o 
 -13   7  10       25.51       95.49    432.74 o 
 -11   7  10     2183.19     2853.97    778.92 o 
  -9   7  10       79.97        0.00    314.58 o 
  -7   7  10     4342.44     4834.68    580.26 o 
  -5   7  10     5213.55     5727.84    603.30 o 
  -3   7  10       13.12        0.00    269.90 o 
  -1   7  10     1106.95      767.02    281.53 o 
   1   7  10       81.89       50.68    247.93 o 
   3   7  10     1749.35     1615.67    341.69 o 
   5   7  10      164.41        0.00    245.19 o 
   7   7  10      692.53      371.42    320.08 o 
   9   7  10       26.55        0.00    250.35 o 
  11   7  10      551.16      378.32    301.31 o 
  13   7  10      127.10        0.00    261.17 o 
  15   7  10      273.54       72.86    302.99 o 
  17   7  10     1152.83      633.46    430.47 o 
  19   7  10     1802.24     1819.63    568.58 o 
  21   7  10       95.30       96.21    441.72 o 
  23   7  10      133.09        0.00    460.53 o 
 -18   8  10     1494.83     1645.77    659.50 o 
 -16   8  10     1967.11     3129.29    744.92 o 
 -14   8  10      384.28      594.33    698.81 o 
 -12   8  10     3578.37     6789.64   4322.32 o 
 -10   8  10      445.97      144.22    566.12 o 
  -8   8  10     1393.64     1436.62    915.45 o 
  -6   8  10     5987.72     7087.67    729.04 o 
  -4   8  10    10663.08    13666.22   1006.65 o 
  -2   8  10       15.97      269.56    575.50 o 
   0   8  10     1048.82     1352.06    338.16 o 
   2   8  10     3425.84     4489.40    656.26 o 
   4   8  10     7402.40     7462.33   1176.12 o 
   6   8  10        3.38        0.00    257.99 o 
   8   8  10     1398.69      737.49    327.47 o 
  10   8  10     8033.32     9262.76    709.22 o 
  12   8  10     2253.83     2789.32    473.49 o 
  14   8  10       23.23        0.00    335.35 o 
  16   8  10      184.25        0.00    365.09 o 
  18   8  10     2055.07     2015.93    803.52 o 
  -9   9  10      932.01       22.76    645.15 o 
  -7   9  10      404.53      245.70    650.99 o 
  -5   9  10       85.68       55.21    419.29 o 
  -3   9  10      854.11      944.79    451.67 o 
  -1   9  10       37.23        0.00    333.48 o 
   1   9  10      331.79      333.38    413.07 o 
   3   9  10      353.89      128.70    789.22 o 
   5   9  10     1918.18     1807.35    411.00 o 
   7   9  10       32.27        0.00    318.95 o 
 -35   1  11     9246.54    10951.82   1075.54 o 
 -33   1  11     3807.29     3647.52    720.71 o 
 -31   1  11     1792.57      994.88    518.18 o 
 -29   1  11      231.67        0.00    373.24 o 
 -27   1  11     7880.04     9190.23   1127.63 o 
 -25   1  11       80.70      140.01    432.51 o 
 -23   1  11     4637.40     3849.11    561.90 o 
 -21   1  11     4921.89     5748.68    507.83 o 
 -19   1  11    28221.23    28556.58    907.58 o 
 -17   1  11     1229.84     1479.04    357.06 o 
 -15   1  11     2619.43     2972.98    356.37 o 
 -13   1  11    22916.58    23392.79    636.63 o 
 -11   1  11     7148.72     6535.25    306.25 o 
  -9   1  11     5728.26     5491.79    271.39 o 
  -7   1  11      521.62      433.16    160.72 o 
  -5   1  11    53651.84    55053.30   1372.55 o 
  -3   1  11     2248.72     2396.39    268.40 o 
  -1   1  11     5766.79     6617.88    507.99 o 
   1   1  11    15480.09    15531.54    667.01 o 
   3   1  11    44349.37    44533.04   1596.27 o 
   5   1  11       36.70        0.00    180.27 o 
   7   1  11      328.01      171.35    182.81 o 
   9   1  11     9932.88     9078.41    416.77 o 
  11   1  11     3901.08     3594.33    351.58 o 
  13   1  11     1033.53      665.25    232.14 o 
  15   1  11     3949.89     3904.37    285.90 o 
  17   1  11    22125.90    23293.63    546.67 o 
  19   1  11     1092.43      739.05    176.96 o 
  21   1  11      611.93      402.77    169.89 o 
  23   1  11     1844.42     1884.45    270.95 o 
  25   1  11     1143.69     1025.22    269.34 o 
  27   1  11      334.03      144.24    270.25 o 
  29   1  11      787.63      215.83    374.85 o 
  31   1  11     4292.02     5900.17   1048.60 o 
  33   1  11      585.06      660.83    697.12 o 
 -34   2  11     1517.90      891.84    539.58 o 
 -32   2  11       30.21        0.00    449.55 o 
 -30   2  11      502.33      811.90    461.81 o 
 -28   2  11       23.65      259.02    392.57 o 
 -26   2  11     2366.12     1719.67    469.56 o 
 -24   2  11      635.30      260.62    376.71 o 
 -22   2  11     6483.92     8052.77    752.03 o 
 -20   2  11     1205.98     1101.29    296.58 o 
 -18   2  11     1941.71     1429.72    314.32 o 
 -16   2  11       53.86        0.00    166.49 o 
 -14   2  11      455.57      122.74    163.10 o 
 -12   2  11       20.06        0.00    144.80 o 
 -10   2  11      749.40      504.74    171.12 o 
  -8   2  11     4407.06     4767.79    499.72 o 
  -6   2  11      159.03       47.44    147.59 o 
  -4   2  11      331.74      184.32    180.29 o 
  -2   2  11      510.16      390.15    160.29 o 
   0   2  11      576.79      415.67    167.64 o 
   2   2  11     7002.56     6924.36    768.46 o 
   4   2  11        4.11        0.00    140.51 o 
   6   2  11        7.47        0.00    144.60 o 
   8   2  11       87.09        0.00    165.40 o 
  10   2  11     1838.40     1932.38    291.53 o 
  12   2  11        5.40        0.00    156.82 o 
  14   2  11      591.62      320.46    221.30 o 
  16   2  11     3051.47     3134.28    315.29 o 
  18   2  11     4451.99     4994.96    546.46 o 
  20   2  11     1106.85      803.63    242.48 o 
  22   2  11      104.48        0.00    202.43 o 
  24   2  11      634.36      201.87    262.84 o 
  26   2  11      101.50        0.00    268.62 o 
  28   2  11       12.63        0.00    269.42 o 
  30   2  11      196.98        0.00    518.30 o 
  32   2  11        1.08        0.00    382.70 o 
 -33   3  11     3714.99     1732.82    580.77 o 
 -31   3  11      414.45        0.00    455.42 o 
 -29   3  11      308.12        0.00    387.23 o 
 -27   3  11     2002.97     2217.79    522.08 o 
 -25   3  11        6.15        0.00    360.04 o 
 -23   3  11     1146.37     1034.66    339.02 o 
 -21   3  11     6049.59     5741.87    683.00 o 
 -19   3  11    10350.97     9726.20    507.20 o 
 -17   3  11       78.74        0.00    228.30 o 
 -15   3  11     2737.57     2605.38    283.52 o 
 -13   3  11    17393.80    17060.82    538.53 o 
 -11   3  11      349.15      266.96    175.08 o 
  -9   3  11     2702.85     2679.76    377.37 o 
  -7   3  11     4295.71     5074.04    385.63 o 
  -5   3  11    17472.08    17066.04   1438.83 o 
  -3   3  11        6.34        0.00    199.44 o 
  -1   3  11        4.27        0.00    180.89 o 
   1   3  11    10869.10    10830.14    521.41 o 
   3   3  11     5738.88     5872.89    421.87 o 
   5   3  11      250.01      110.67    182.93 o 
   7   3  11     1342.16     1007.08    236.33 o 
   9   3  11    14797.36    14387.95    574.60 o 
  11   3  11     4343.91     4231.84    394.41 o 
  13   3  11      619.79      405.75    231.51 o 
  15   3  11    12490.41    12241.96    546.69 o 
  17   3  11    29814.86    31492.11   1115.62 o 
  19   3  11      527.86      280.84    222.78 o 
  21   3  11        5.73        0.00    198.72 o 
  23   3  11     9789.56    11273.77   1226.95 o 
  25   3  11     5647.55     7144.01    777.06 o 
  27   3  11       56.22       58.95    294.36 o 
  29   3  11     1006.48      857.48    365.44 o 
  31   3  11     8771.60    10594.98   1041.83 o 
 -30   4  11       57.24        0.00    448.56 o 
 -28   4  11      121.02        0.00    392.78 o 
 -26   4  11       97.59        0.00    441.58 o 
 -24   4  11       15.86        0.00    276.08 o 
 -22   4  11       22.80        0.00    254.94 o 
 -20   4  11      114.09        0.00    305.58 o 
 -18   4  11     1868.47     2611.28   1193.59 o 
 -16   4  11      274.31      250.67    333.71 o 
 -14   4  11      877.03     1037.92    367.20 o 
 -12   4  11      279.28        0.00    201.60 o 
 -10   4  11     2113.37     2892.70    410.48 o 
  -8   4  11        0.93        0.00    221.91 o 
  -6   4  11      295.26      590.80    269.99 o 
  -4   4  11     1359.74     1197.31    364.55 o 
  -2   4  11     4116.30     4252.57    500.01 o 
   0   4  11      199.66       17.77    177.68 o 
   2   4  11     3196.11     3200.47    357.80 o 
   4   4  11     2757.87     2793.13    325.47 o 
   6   4  11     1043.28      781.84    252.11 o 
   8   4  11      166.39       30.50    206.98 o 
  10   4  11     2498.02     1850.58    406.54 o 
  12   4  11     3222.26     3118.70    399.57 o 
  14   4  11      115.98        0.00    205.22 o 
  16   4  11        1.29        0.00    222.89 o 
  18   4  11     2397.81     3179.54    364.44 o 
  20   4  11        5.54        0.00    217.16 o 
  22   4  11      350.35        0.00    269.32 o 
  24   4  11       14.43        0.00    279.02 o 
  26   4  11      251.49        0.00    301.36 o 
  28   4  11       28.53        0.00    312.37 o 
  30   4  11      147.65       48.88    344.42 o 
 -29   5  11     1061.76      794.60    789.06 o 
 -27   5  11     3910.91     4902.59   1055.67 o 
 -25   5  11      704.62      762.12    439.09 o 
 -23   5  11      230.35        0.00    367.13 o 
 -21   5  11     3619.39     4303.76    636.28 o 
 -19   5  11     5581.15     6366.25   1166.38 o 
 -17   5  11      322.10      392.96    367.12 o 
 -15   5  11      133.58        0.00    311.23 o 
 -13   5  11     5991.52     8755.98    802.75 o 
 -11   5  11     6518.21     7074.78    542.83 o 
  -9   5  11      587.23      247.33    279.31 o 
  -7   5  11     1998.90     2404.16    448.19 o 
  -5   5  11     6987.73     7450.42    798.29 o 
  -3   5  11     6026.23     5952.63   1539.69 o 
  -1   5  11     3535.93     4622.56    496.68 o 
   1   5  11    10474.99     9870.14    487.10 o 
   3   5  11    18968.32    19045.94    706.13 o 
   5   5  11     2345.05     2841.20    370.93 o 
   7   5  11       71.08        0.00    186.20 o 
   9   5  11     9262.15     9199.08    488.17 o 
  11   5  11       52.96       40.10    228.44 o 
  13   5  11     3444.89     3272.04    412.34 o 
  15   5  11     1523.91     1508.70    333.44 o 
  17   5  11     6447.59     7226.79    584.27 o 
  19   5  11        1.02        0.00    282.06 o 
  21   5  11      343.85      120.18    290.04 o 
  23   5  11     3250.12     3424.76    501.39 o 
  25   5  11     2129.21     1738.12    421.66 o 
  27   5  11      177.64        0.00    312.01 o 
 -26   6  11       21.59        0.00    455.97 o 
 -24   6  11      157.10        0.00    414.24 o 
 -22   6  11       15.74        0.00    426.80 o 
 -20   6  11        2.03        0.00    377.40 o 
 -18   6  11      986.79      398.97    464.34 o 
 -16   6  11     3824.76     5012.21    703.76 o 
 -14   6  11       98.31       90.21    417.20 o 
 -12   6  11     2968.64     3236.26    656.53 o 
 -10   6  11      901.82      722.18    366.45 o 
  -8   6  11     1100.21     1222.77    544.44 o 
  -6   6  11      300.84       86.11    304.27 o 
  -4   6  11     1029.59      791.07    375.28 o 
  -2   6  11      625.54      359.45    250.99 o 
   0   6  11      217.18      101.16    230.11 o 
   2   6  11     1638.33     1034.11    600.56 o 
   4   6  11      630.74      619.10    267.27 o 
   6   6  11        1.54        0.00    209.27 o 
   8   6  11        3.62        0.00    242.01 o 
  10   6  11      133.41       73.71    260.35 o 
  12   6  11        3.39        0.00    250.14 o 
  14   6  11     2940.97     2579.38    409.61 o 
  16   6  11       31.56        0.00    270.23 o 
  18   6  11     2622.21     3190.85    535.40 o 
  20   6  11       36.57        0.00    350.36 o 
  22   6  11     2236.75     2510.07    539.25 o 
  24   6  11       71.68      109.80    420.23 o 
 -21   7  11     1924.25     2472.99    632.40 o 
 -19   7  11     3393.10     4989.49    761.52 o 
 -17   7  11      185.74       34.86    474.87 o 
 -15   7  11      122.32        0.00    599.33 o 
 -13   7  11     1570.28     2482.17    694.35 o 
 -11   7  11     3080.86     4361.68    907.15 o 
  -9   7  11      567.20      701.14    641.15 o 
  -7   7  11     2372.47     2459.84    495.29 o 
  -5   7  11     4387.99     4452.78    679.90 o 
  -3   7  11      308.31      213.09    263.28 o 
  -1   7  11       29.15        0.00    249.71 o 
   1   7  11      970.35     1582.99    376.59 o 
   3   7  11     8525.88     8704.28    567.72 o 
   5   7  11      766.10      437.50    289.60 o 
   7   7  11       38.75        0.00    250.51 o 
   9   7  11     5164.79     6714.56    617.42 o 
  11   7  11     1918.65     2001.10    388.66 o 
  13   7  11       15.76        0.00    286.67 o 
  15   7  11      101.97        0.00    304.94 o 
  17   7  11     2322.81     2485.47    563.52 o 
  19   7  11      138.46        0.00    392.98 o 
  21   7  11       28.41        0.00    404.65 o 
 -16   8  11        1.16        0.00    521.89 o 
 -14   8  11      262.57       80.33    544.56 o 
 -12   8  11      253.28      455.79   1013.39 o 
 -10   8  11     1607.49      976.03    713.42 o 
  -8   8  11        2.12        0.00    536.60 o 
  -6   8  11      999.91      802.49    401.64 o 
  -4   8  11      176.76      245.53    375.32 o 
  -2   8  11      108.35        0.00    341.52 o 
   0   8  11      132.06        0.00    267.39 o 
   2   8  11      325.70        7.44    294.05 o 
   4   8  11     3177.76     3521.96    476.17 o 
   6   8  11       97.08        0.00    267.25 o 
   8   8  11      186.52        0.00    307.73 o 
  10   8  11       49.74        0.00    295.41 o 
  12   8  11      305.56      188.94    327.80 o 
  14   8  11       98.48       75.81    405.24 o 
  -1   9  11        0.16        0.00    383.26 o 
   1   9  11      332.24      616.82    563.81 o 
 -34   0  12     7176.13     8099.43   1333.97 o 
 -32   0  12        9.52        6.77    762.62 o 
 -30   0  12     2156.65     1554.14    793.06 o 
 -28   0  12     4469.61     5243.31   1015.70 o 
 -26   0  12     2920.94     2647.33    776.46 o 
 -24   0  12      280.12      672.21    547.67 o 
 -22   0  12      238.67      445.58    491.70 o 
 -20   0  12    20814.22    19674.62   1324.74 o 
 -18   0  12      490.98      484.90    347.64 o 
 -16   0  12      343.06      639.04    305.48 o 
 -14   0  12    18604.83    17869.79    771.82 o 
 -12   0  12    16317.34    15639.04    918.68 o 
 -10   0  12      573.75      620.29    252.84 o 
  -8   0  12       28.99        0.00    201.41 o 
  -6   0  12    23450.21    23510.33    890.48 o 
  -4   0  12    18973.21    18015.00   1035.99 o 
  -2   0  12     1493.96     2241.73    492.93 o 
   0   0  12     6675.19     6718.73    607.02 o 
   2   0  12    37112.77    35925.77   1739.57 o 
   4   0  12     6203.14     6838.35    785.68 o 
   6   0  12       18.70        0.00    277.68 o 
   8   0  12     6979.99     8628.35    904.38 o 
  10   0  12      858.23      413.60    322.27 o 
  12   0  12      935.32     1707.90    532.60 o 
  14   0  12     6612.88     7722.21    632.75 o 
  16   0  12    22764.53    22543.31    764.95 o 
  18   0  12     2751.70     3222.70    736.40 o 
  20   0  12     2461.20     2172.50    344.40 o 
  22   0  12    10088.96    10790.79    533.08 o 
  24   0  12      395.19      189.92    270.85 o 
  26   0  12      425.24      409.04    287.21 o 
  28   0  12        0.77        0.00    529.22 o 
  30   0  12     5924.72     7549.00   1172.83 o 
 -33   1  12      105.77        0.00    497.00 o 
 -31   1  12        1.44        0.00    432.33 o 
 -29   1  12       16.25        0.00    388.12 o 
 -27   1  12       39.00        0.00    395.13 o 
 -25   1  12      452.32      613.57    426.49 o 
 -23   1  12      457.36       23.65    373.01 o 
 -21   1  12      292.69      371.53    252.54 o 
 -19   1  12      516.55      448.86    252.21 o 
 -17   1  12     1748.27     1549.24    255.35 o 
 -15   1  12      384.33      255.42    177.06 o 
 -13   1  12      657.70      994.27    201.89 o 
 -11   1  12       29.61        0.00    155.97 o 
  -9   1  12      992.71      635.51    180.37 o 
  -7   1  12      347.89      218.53    167.03 o 
  -5   1  12        7.35        0.00    166.59 o 
  -3   1  12     1516.11     1913.11    531.16 o 
  -1   1  12        0.60        0.00    206.52 o 
   1   1  12      905.52      480.37    264.38 o 
   3   1  12     5847.82     5750.13    750.16 o 
   5   1  12     2714.40     3194.89    872.86 o 
   7   1  12      130.56        0.00    221.96 o 
   9   1  12       89.40       14.84    188.29 o 
  11   1  12      120.03        0.00    171.04 o 
  13   1  12     1645.88     1277.85    272.27 o 
  15   1  12      576.46      121.88    231.96 o 
  17   1  12    10651.54     9348.89    415.42 o 
  19   1  12     1971.29     2066.22    376.92 o 
  21   1  12      635.48      467.41    204.49 o 
  23   1  12     2604.65     2431.60    294.43 o 
  25   1  12      201.34        0.00    219.91 o 
  27   1  12      145.71        0.00    269.24 o 
  29   1  12      106.98      105.37    375.44 o 
  31   1  12        1.57       39.67    575.96 o 
  33   1  12      162.78        0.00    614.09 o 
 -32   2  12      113.29        0.00    425.66 o 
 -30   2  12      448.91        0.00    414.41 o 
 -28   2  12     4947.96     4979.66    699.37 o 
 -26   2  12      108.05       17.82    372.37 o 
 -24   2  12      486.16        0.00    359.91 o 
 -22   2  12      787.45      734.97    308.95 o 
 -20   2  12    16001.33    15013.06    639.90 o 
 -18   2  12      320.04      130.87    231.62 o 
 -16   2  12      620.11      601.31    207.58 o 
 -14   2  12     5340.90     6232.92    568.57 o 
 -12   2  12     4135.90     3929.36    505.77 o 
 -10   2  12      642.10      397.71    177.23 o 
  -8   2  12     1438.15     1296.44    325.87 o 
  -6   2  12    26132.57    25320.56    759.98 o 
  -4   2  12     5415.50     5311.79    559.74 o 
  -2   2  12     6341.74     5944.05    559.85 o 
   0   2  12    14315.35    12944.36    581.83 o 
   2   2  12    28086.96    29022.88   1415.76 o 
   4   2  12     1850.50     1767.63    355.08 o 
   6   2  12       32.36        0.00    172.50 o 
   8   2  12     8700.40     7983.86    415.93 o 
  10   2  12     2057.39     1815.79    300.75 o 
  12   2  12      516.51      447.58    234.37 o 
  14   2  12      135.87      213.45    214.10 o 
  16   2  12    13028.75    13710.74    590.35 o 
  18   2  12     2617.18     2731.56    320.50 o 
  20   2  12      643.66      341.19    223.15 o 
  22   2  12     1269.68     1074.31    275.34 o 
  24   2  12     1554.22     1200.60    346.30 o 
  26   2  12       66.33        0.00    258.58 o 
  28   2  12      156.83        0.00    296.80 o 
  30   2  12     4831.33     4767.72   1572.90 o 
  32   2  12     2907.94     2065.04    559.97 o 
 -31   3  12      244.68        0.00    450.12 o 
 -29   3  12       12.34        0.00    421.56 o 
 -27   3  12       21.84        0.00    455.26 o 
 -25   3  12      669.37      465.22    403.31 o 
 -23   3  12      349.31      298.50    312.23 o 
 -21   3  12      909.76      907.13    327.50 o 
 -19   3  12      102.73        0.00    244.03 o 
 -17   3  12      371.92      117.15    243.54 o 
 -15   3  12        2.16        0.00    183.44 o 
 -13   3  12     1821.81     1628.38    255.30 o 
 -11   3  12     5558.12     5993.38    407.45 o 
  -9   3  12     2479.50     2455.83    791.52 o 
  -7   3  12      598.89      293.10    239.35 o 
  -5   3  12      243.84        0.00    315.19 o 
  -3   3  12     1070.76      749.29    456.19 o 
  -1   3  12      363.14      144.87    241.32 o 
   1   3  12       71.05       20.54    207.83 o 
   3   3  12        3.09        9.91    177.90 o 
   5   3  12      969.72      755.42    242.74 o 
   7   3  12       63.99        0.00    189.02 o 
   9   3  12        0.12        0.00    173.02 o 
  11   3  12       24.02        0.00    201.47 o 
  13   3  12        5.63        0.00    218.25 o 
  15   3  12      242.42        0.00    223.85 o 
  17   3  12        7.96       53.45    238.93 o 
  19   3  12      814.83      715.45    249.04 o 
  21   3  12        7.86        0.00    226.54 o 
  23   3  12     3411.63     3215.93    437.44 o 
  25   3  12      944.88      484.85    299.39 o 
  27   3  12        0.93        0.00    278.74 o 
  29   3  12        0.31        0.00    296.34 o 
  31   3  12      591.68      473.17    456.60 o 
 -30   4  12       86.21        0.00    662.68 o 
 -28   4  12     4265.42     5195.95   1098.72 o 
 -26   4  12      306.30        0.00    536.91 o 
 -24   4  12      154.89        0.00    379.03 o 
 -22   4  12     3490.03     4976.39    635.76 o 
 -20   4  12    11655.64    11157.39    725.15 o 
 -18   4  12        3.75        0.00    322.16 o 
 -16   4  12      691.17      452.05    343.19 o 
 -14   4  12     9096.45    10307.90    734.61 o 
 -12   4  12     6153.75     7535.90    603.08 o 
 -10   4  12     1050.02      819.37    308.64 o 
  -8   4  12     1037.52     1070.82    318.55 o 
  -6   4  12    14566.47    14625.92    994.32 o 
  -4   4  12      279.15      278.53    270.10 o 
  -2   4  12    12621.05    12237.43   1403.77 o 
   0   4  12     7691.15     7639.30    444.08 o 
   2   4  12    25363.17    25613.20    844.07 o 
   4   4  12       12.90       78.92    207.35 o 
   6   4  12     1799.90     1956.48    538.92 o 
   8   4  12    13030.78    12496.58    565.35 o 
  10   4  12     7089.80     8793.53    594.50 o 
  12   4  12     5126.85     5063.97    477.75 o 
  14   4  12      268.94        0.00    237.96 o 
  16   4  12    19243.41    18181.78   1030.93 o 
  18   4  12     3431.82     3103.56    765.20 o 
  20   4  12      924.86     1092.95    336.76 o 
  22   4  12     3115.29     2300.89    425.26 o 
  24   4  12     5739.59     6220.44   1169.79 o 
  26   4  12       70.69        0.00    294.87 o 
  28   4  12       13.90        0.00    317.90 o 
 -27   5  12      602.96      202.03    714.34 o 
 -25   5  12       24.78        0.00    466.80 o 
 -23   5  12       87.26        0.00    396.85 o 
 -21   5  12      136.61        3.25    389.39 o 
 -19   5  12        3.12        0.00    624.09 o 
 -17   5  12      746.25      686.75    439.83 o 
 -15   5  12     1128.15      805.05    430.39 o 
 -13   5  12     3723.89     4405.41    629.48 o 
 -11   5  12     5754.01     7801.94   1224.96 o 
  -9   5  12      560.03      683.58    444.19 o 
  -7   5  12     2276.67     2379.36    433.61 o 
  -5   5  12        2.83       50.36    282.45 o 
  -3   5  12      925.32     1020.50    527.68 o 
  -1   5  12     4210.90     4894.02    450.28 o 
   1   5  12       73.38        0.00    208.47 o 
   3   5  12     3533.88     4439.42    441.88 o 
   5   5  12      122.12       10.21    228.56 o 
   7   5  12      355.60      526.75    250.74 o 
   9   5  12      462.12      171.74    234.33 o 
  11   5  12      296.55        0.00    240.63 o 
  13   5  12      925.26      427.43    270.18 o 
  15   5  12      626.36      259.43    292.96 o 
  17   5  12     1224.48      431.77    311.34 o 
  19   5  12      717.58      386.65    294.54 o 
  21   5  12      366.46      283.01    396.16 o 
  23   5  12      752.14      378.91    396.93 o 
  25   5  12      762.09      217.26    364.77 o 
  27   5  12      257.28       44.48    361.94 o 
 -24   6  12       68.12        0.00    426.37 o 
 -22   6  12      795.43      965.98    519.16 o 
 -20   6  12     6149.32     9339.31    909.11 o 
 -18   6  12        1.46        0.00    386.92 o 
 -16   6  12      907.57     1289.87    532.10 o 
 -14   6  12     6190.82     7809.14    850.02 o 
 -12   6  12    13761.77    16418.30   4127.52 o 
 -10   6  12       48.16        0.00    307.11 o 
  -8   6  12      169.81        0.00    291.17 o 
  -6   6  12     4613.10     5594.67    805.67 o 
  -4   6  12      334.11       94.25    307.13 o 
  -2   6  12      229.62      236.67    251.47 o 
   0   6  12     1206.63     1709.56    337.94 o 
   2   6  12     5661.78     6628.03    539.49 o 
   4   6  12      168.09      231.97    243.63 o 
   6   6  12      139.26        0.00    248.12 o 
   8   6  12     5065.10     4856.03    499.48 o 
  10   6  12     2963.70     3114.12    536.79 o 
  12   6  12      342.97       89.14    249.76 o 
  14   6  12      215.21        0.00    261.04 o 
  16   6  12     5489.38     6945.19    796.37 o 
  18   6  12     1644.89     1518.00    483.44 o 
  20   6  12      431.53      579.23    436.25 o 
  22   6  12     1595.53     1758.67    533.21 o 
  24   6  12     3425.70     3354.80    811.36 o 
 -19   7  12     1765.28     2256.27    647.70 o 
 -17   7  12      110.19       46.00    498.33 o 
 -15   7  12     2114.10     3015.88   1826.59 o 
 -13   7  12       21.63       44.80    470.23 o 
 -11   7  12      804.83      663.29    605.48 o 
  -9   7  12      568.58      836.22    399.74 o 
  -7   7  12      316.28      663.40    386.11 o 
  -5   7  12     1649.99     1603.98    467.10 o 
  -3   7  12      719.70      920.48    330.47 o 
  -1   7  12     4400.77     4370.99    486.95 o 
   1   7  12      951.98      891.31    320.50 o 
   3   7  12     3756.56     3645.41    461.34 o 
   5   7  12      490.96      192.97    283.13 o 
   7   7  12      830.69     1104.06    343.03 o 
   9   7  12       58.77        0.00    276.70 o 
  11   7  12     2062.42     2738.67    447.00 o 
  13   7  12       40.90        0.00    285.23 o 
  15   7  12      879.27     1069.65    366.45 o 
  17   7  12       67.36       97.37    391.61 o 
  19   7  12      569.29      236.23    603.33 o 
 -12   8  12     3297.82     5939.74   3774.34 o 
 -10   8  12      109.50        0.00    553.21 o 
  -8   8  12       20.35      214.33    589.80 o 
  -6   8  12     4204.09     5606.80    733.09 o 
  -4   8  12     1449.93     1643.81    803.98 o 
  -2   8  12       14.32        0.00    329.55 o 
   0   8  12       86.73       25.37    285.35 o 
   2   8  12     1202.83     1414.44    381.05 o 
   4   8  12      369.84      499.50    319.52 o 
   6   8  12       72.72        0.00    263.97 o 
   8   8  12     2382.99     2632.30    447.85 o 
  10   8  12     1153.40     1220.29    379.66 o 
  12   8  12       34.97        0.00    303.85 o 
 -31   1  13      180.55        0.00    415.63 o 
 -29   1  13     1370.59     1178.34    566.43 o 
 -27   1  13     3850.63     4368.40    754.16 o 
 -25   1  13      589.09        0.00    378.20 o 
 -23   1  13       25.65        0.00    328.40 o 
 -21   1  13     7315.40     8008.73    734.11 o 
 -19   1  13     9275.72     8808.97    494.82 o 
 -17   1  13       11.33        0.00    189.02 o 
 -15   1  13     4260.04     5309.37    379.11 o 
 -13   1  13    13500.46    12020.87    450.15 o 
 -11   1  13     2082.01     2137.16    319.62 o 
  -9   1  13      973.82      646.46    200.68 o 
  -7   1  13    16825.79    16610.51    564.09 o 
  -5   1  13    14227.03    14612.86    537.42 o 
  -3   1  13      124.72      106.90    173.13 o 
  -1   1  13     2553.11     3116.80    418.69 o 
   1   1  13    16418.39    16585.89   1329.51 o 
   3   1  13     2543.79     3348.80    418.73 o 
   5   1  13        9.94        0.00    239.88 o 
   7   1  13     4220.20     4344.99    501.78 o 
   9   1  13     2682.54     2363.55    412.73 o 
  11   1  13      524.08      387.32    232.74 o 
  13   1  13        0.45        0.00    211.97 o 
  15   1  13     7134.82     8299.92   1145.77 o 
  17   1  13     2678.38     3108.07    395.44 o 
  19   1  13       83.51        0.00    213.83 o 
  21   1  13     3643.40     3932.05    387.22 o 
  23   1  13     3285.17     4267.99    626.40 o 
  25   1  13       70.77        0.00    238.40 o 
  27   1  13       58.34       10.00    312.27 o 
  29   1  13     4833.26     5508.91    734.88 o 
  31   1  13     3318.59     4588.01   1048.29 o 
 -30   2  13      139.37        0.00    435.10 o 
 -28   2  13      221.25      445.21    463.27 o 
 -26   2  13      184.65        0.00    368.98 o 
 -24   2  13     3038.44     2182.53    966.80 o 
 -22   2  13     1036.73     1027.10    444.60 o 
 -20   2  13      331.97       30.99    261.53 o 
 -18   2  13     1455.05      565.62    279.50 o 
 -16   2  13     1641.13     1565.03    366.49 o 
 -14   2  13     1786.22     2016.73    270.48 o 
 -12   2  13      182.31        0.00    171.62 o 
 -10   2  13        0.40        0.00    152.00 o 
  -8   2  13      668.53      553.74    192.48 o 
  -6   2  13      751.07      657.13    222.70 o 
  -4   2  13     5808.36     5970.72    748.25 o 
  -2   2  13       10.38        0.00    205.37 o 
   0   2  13      584.73      254.29    238.83 o 
   2   2  13     1375.39     1707.90    358.41 o 
   4   2  13    10653.10    10718.24    600.18 o 
   6   2  13      346.44      151.69    259.23 o 
   8   2  13      814.35      738.19    253.46 o 
  10   2  13      525.38      109.06    214.90 o 
  12   2  13      679.54      348.16    242.79 o 
  14   2  13       28.39        0.00    254.26 o 
  16   2  13       23.31       45.74    250.52 o 
  18   2  13     1256.62      904.41    308.24 o 
  20   2  13     2043.59     1521.44    317.45 o 
  22   2  13     1360.04      908.60    276.73 o 
  24   2  13      472.33      344.67    299.28 o 
  26   2  13       11.98        0.00    277.72 o 
  28   2  13        3.05        0.00    303.34 o 
  30   2  13      513.49      120.32    420.61 o 
 -29   3  13     2765.86     1835.74    580.29 o 
 -27   3  13     1152.25     1044.10    507.12 o 
 -25   3  13     3020.97     3288.72    603.19 o 
 -23   3  13      649.43      506.38    320.13 o 
 -21   3  13    13725.66    13540.91    650.61 o 
 -19   3  13     2491.90     2398.83    402.26 o 
 -17   3  13     3449.94     3236.70    514.10 o 
 -15   3  13     3460.53     5190.26   1233.10 o 
 -13   3  13     4795.50     5860.13    767.70 o 
 -11   3  13     1421.93     1309.21    327.79 o 
  -9   3  13       15.89        0.00    244.44 o 
  -7   3  13     3981.42     5278.52    521.72 o 
  -5   3  13     2014.50     1857.95    822.43 o 
  -3   3  13    14780.13    14439.20    979.41 o 
  -1   3  13      112.94      216.93    275.87 o 
   1   3  13    20367.12    19413.21    860.95 o 
   3   3  13     2609.52     2969.38    837.03 o 
   5   3  13     8573.37     8711.69    445.28 o 
   7   3  13       68.37      119.43    204.64 o 
   9   3  13     6478.34     8518.86    576.07 o 
  11   3  13     1737.20     1454.24    301.34 o 
  13   3  13     1064.76      732.29    276.80 o 
  15   3  13    11630.86    12063.59    571.48 o 
  17   3  13    10595.74     9481.58    550.53 o 
  19   3  13      124.54        0.00    283.68 o 
  21   3  13        3.93        0.00    224.47 o 
  23   3  13     5180.77     5874.98   1009.56 o 
  25   3  13      658.04      367.80    319.81 o 
  27   3  13      130.43        0.00    317.08 o 
  29   3  13      937.94      475.82    374.26 o 
 -28   4  13      178.09        0.00    607.94 o 
 -26   4  13      527.77      750.32    685.43 o 
 -24   4  13      644.22      203.43    410.79 o 
 -22   4  13       24.90        0.00    363.29 o 
 -20   4  13      733.27      541.02    397.06 o 
 -18   4  13      527.87      118.37    364.14 o 
 -16   4  13      641.47      299.38    360.95 o 
 -14   4  13      623.16      125.83    340.40 o 
 -12   4  13     3059.17     3680.71    430.94 o 
 -10   4  13      591.73      332.64    243.65 o 
  -8   4  13      155.81      125.39    276.72 o 
  -6   4  13     2507.98     2550.87    433.40 o 
  -4   4  13      141.21       97.01    270.23 o 
  -2   4  13     1214.23     1106.66    340.76 o 
   0   4  13     1529.23     2101.81    714.03 o 
   2   4  13     2912.87     2780.26    366.82 o 
   4   4  13     2735.83     2963.65    464.57 o 
   6   4  13      268.46      137.21    240.98 o 
   8   4  13      473.02      217.76    247.88 o 
  10   4  13      710.82      694.71    286.39 o 
  12   4  13      356.45      101.74    243.67 o 
  14   4  13        7.65        6.55    232.16 o 
  16   4  13     1707.53     1497.64    344.67 o 
  18   4  13      318.68        0.00    267.28 o 
  20   4  13      312.06       33.35    274.28 o 
  22   4  13      757.00       39.01    389.17 o 
  24   4  13     1243.28     1207.06    402.67 o 
  26   4  13      114.82        0.00    325.99 o 
  28   4  13        0.73        0.00    347.98 o 
 -25   5  13       22.11        0.00    442.19 o 
 -23   5  13      849.92      558.77    465.60 o 
 -21   5  13     7634.55     9208.41   1718.50 o 
 -19   5  13      869.98     1397.76    481.10 o 
 -17   5  13     4287.23     5679.06    833.04 o 
 -15   5  13     3302.63     6243.08   2014.17 o 
 -13   5  13    26671.36    27763.11   4397.66 o 
 -11   5  13      459.36      550.17    304.08 o 
  -9   5  13     3290.83     4608.19    553.57 o 
  -7   5  13     6105.62     9610.86    819.81 o 
  -5   5  13    10576.18    10403.42    634.81 o 
  -3   5  13     4049.16     5253.33   1364.87 o 
  -1   5  13      339.30      558.07    690.35 o 
   1   5  13    22262.12    22645.44   1029.79 o 
   3   5  13     8795.76     9798.75    547.67 o 
   5   5  13      186.03      366.76    264.22 o 
   7   5  13     5008.14     5753.30    673.89 o 
   9   5  13    14752.09    15531.69   1020.86 o 
  11   5  13        3.41        0.00    245.47 o 
  13   5  13      116.85        0.00    264.92 o 
  15   5  13     8945.67     9862.33   1326.18 o 
  17   5  13    11207.87    11839.14    698.08 o 
  19   5  13       87.09      107.08    306.68 o 
  21   5  13        2.89        0.00    366.13 o 
  23   5  13     5629.57     8062.62   2095.35 o 
  25   5  13     1803.89     1419.77    493.66 o 
 -22   6  13      374.54        0.00    486.90 o 
 -20   6  13      739.09      994.76    530.91 o 
 -18   6  13      112.88        0.00    422.87 o 
 -16   6  13     1858.28     2397.63    600.67 o 
 -14   6  13       26.62        0.00    405.11 o 
 -12   6  13      104.65      288.93    541.06 o 
 -10   6  13      829.46      853.04    479.87 o 
  -8   6  13      210.69      102.04    722.33 o 
  -6   6  13       61.93        0.00    315.19 o 
  -4   6  13      991.11     1264.66    421.51 o 
  -2   6  13     1627.33     1950.13    482.48 o 
   0   6  13     1943.80     1914.30    619.54 o 
   2   6  13     1370.55     1619.77    358.41 o 
   4   6  13     2484.91     2641.18    407.77 o 
   6   6  13      460.84      291.44    284.32 o 
   8   6  13      802.21      818.73    327.82 o 
  10   6  13     1623.41     1429.57    355.12 o 
  12   6  13      655.22      363.19    310.20 o 
  14   6  13     2127.02     1752.78    593.25 o 
  16   6  13       23.49        0.00    300.20 o 
  18   6  13      656.92      928.15    457.37 o 
  20   6  13       41.05        0.00    376.82 o 
  22   6  13      592.25      516.95    591.64 o 
 -17   7  13      199.31        0.00    529.50 o 
 -15   7  13      256.91        0.00    504.49 o 
 -13   7  13     1850.86     2495.86    715.92 o 
 -11   7  13      531.71     1014.08    607.99 o 
  -9   7  13        7.37        0.00    507.69 o 
  -7   7  13     1178.26     1279.43    470.43 o 
  -5   7  13     1302.24     1722.77    500.43 o 
  -3   7  13       52.96      148.62    500.62 o 
  -1   7  13      164.79        0.00    272.82 o 
   1   7  13     1182.42     1289.94    366.64 o 
   3   7  13      948.63      757.58    335.53 o 
   5   7  13        7.86        0.00    253.73 o 
   7   7  13     2996.37     2510.61    424.12 o 
   9   7  13     2214.13     2362.45    430.28 o 
  11   7  13      289.87        0.00    306.36 o 
  13   7  13        3.86        0.00    314.70 o 
  15   7  13     2105.51     2761.59    484.33 o 
  17   7  13      585.84      433.60   1084.12 o 
  -8   8  13     1102.45     1452.66    753.09 o 
  -6   8  13        0.20        0.00    381.16 o 
  -4   8  13     1880.18     1763.15    543.67 o 
  -2   8  13       36.02      147.89    301.00 o 
   0   8  13      489.25      707.11    343.25 o 
   2   8  13      529.43      481.31    342.08 o 
   4   8  13      854.13     1181.61    379.82 o 
   6   8  13       67.41       90.27    329.95 o 
   8   8  13       42.20        0.00    300.17 o 
 -30   0  14       50.09        0.00    642.38 o 
 -28   0  14     3400.51     2845.67    877.63 o 
 -26   0  14      862.04      553.82    609.48 o 
 -24   0  14      231.38        0.00    505.85 o 
 -22   0  14     2380.74     2098.74    684.51 o 
 -20   0  14     7028.38     7825.44   1022.15 o 
 -18   0  14     3619.42     4204.96    532.41 o 
 -16   0  14     2913.91     3344.71   1209.12 o 
 -14   0  14     1592.54     1799.40    386.54 o 
 -12   0  14      563.57      383.93    376.24 o 
 -10   0  14     6618.34     7656.22    985.25 o 
  -8   0  14    10577.29    10585.56    574.79 o 
  -6   0  14    12548.01    11556.62    604.71 o 
  -4   0  14      219.72      249.12    251.00 o 
  -2   0  14     2031.77     1861.65    520.61 o 
   0   0  14    27549.31    27600.31   1488.95 o 
   2   0  14      170.48        0.00    348.41 o 
   4   0  14     8356.01     8811.00    781.68 o 
   6   0  14     9590.31     9336.53    828.42 o 
   8   0  14    27919.78    28578.80   1599.04 o 
  10   0  14      243.45        0.00    421.90 o 
  12   0  14      128.79        0.00    400.99 o 
  14   0  14     7837.79     6913.38    976.64 o 
  16   0  14     1358.31      552.28    523.38 o 
  18   0  14     2212.83     2403.78    706.65 o 
  20   0  14     3293.70     2164.23    597.33 o 
  22   0  14    12457.17    12998.75    890.08 o 
  24   0  14       23.81        0.00    356.63 o 
  26   0  14        9.50        0.00    393.73 o 
 -31   1  14      142.95        0.00    434.14 o 
 -29   1  14       14.91        0.00    417.33 o 
 -27   1  14      247.76        0.00    406.90 o 
 -25   1  14      964.71      704.70    462.43 o 
 -23   1  14     1405.61      554.29    595.64 o 
 -21   1  14       20.82        0.00    334.03 o 
 -19   1  14      993.82     1008.68    313.53 o 
 -17   1  14        0.01        0.00    195.32 o 
 -15   1  14      882.02      882.01    242.42 o 
 -13   1  14       41.20        0.00    184.41 o 
 -11   1  14      162.23        0.00    184.09 o 
  -9   1  14       39.19      151.79    173.43 o 
  -7   1  14       23.16       14.22    166.95 o 
  -5   1  14     1467.22     1466.52    265.99 o 
  -3   1  14      612.05      280.32    308.74 o 
  -1   1  14      137.48        0.00    226.68 o 
   1   1  14      269.33      138.41    277.89 o 
   3   1  14     3327.52     3359.20    457.48 o 
   5   1  14        4.38        0.00    287.52 o 
   7   1  14     5354.45     5759.50    598.26 o 
   9   1  14     1342.66      685.28    335.33 o 
  11   1  14     3852.31     3555.91    518.51 o 
  13   1  14        0.68        0.00    226.11 o 
  15   1  14      529.16      132.18    248.67 o 
  17   1  14      200.93        0.00    247.15 o 
  19   1  14        0.10        0.00    266.67 o 
  21   1  14        2.57        0.00    262.45 o 
  23   1  14       10.10        0.00    244.11 o 
  25   1  14       41.63        0.00    281.36 o 
  27   1  14       27.89        0.00    275.84 o 
  29   1  14        4.77        0.00    406.30 o 
 -30   2  14     1018.57      703.50    535.43 o 
 -28   2  14     3989.96     3587.70    680.99 o 
 -26   2  14      125.84        0.00    405.60 o 
 -24   2  14        1.95        0.00    389.95 o 
 -22   2  14     2883.50     2505.85    535.56 o 
 -20   2  14     4985.62     5121.88    507.25 o 
 -18   2  14     2849.70     2274.45    368.71 o 
 -16   2  14       53.42       44.96    211.79 o 
 -14   2  14    12138.28    11229.22    443.27 o 
 -12   2  14      628.00      545.61    220.73 o 
 -10   2  14     1057.02      906.03    229.38 o 
  -8   2  14      802.16      416.24    243.77 o 
  -6   2  14     2286.45     2812.11    442.34 o 
  -4   2  14     1784.43     1887.19    397.30 o 
  -2   2  14       42.80        0.00    225.94 o 
   0   2  14    18312.93    17152.85   1067.82 o 
   2   2  14     6454.46     6543.36   1012.93 o 
   4   2  14       18.06        0.00    261.36 o 
   6   2  14      433.33      403.63    311.37 o 
   8   2  14     4972.62     8647.12    727.56 o 
  10   2  14       52.06        0.00    216.26 o 
  12   2  14      354.74      199.39    249.03 o 
  14   2  14     5798.56     5279.11    868.06 o 
  16   2  14     9014.23     9245.88    640.57 o 
  18   2  14        5.70        0.00    249.89 o 
  20   2  14        6.85        0.00    242.04 o 
  22   2  14     2441.39     2723.72    429.63 o 
  24   2  14      215.81      119.30    268.99 o 
  26   2  14      262.79        0.00    316.49 o 
  28   2  14      272.64        0.00    339.98 o 
 -29   3  14        3.40        0.00    624.24 o 
 -27   3  14       12.86        0.00    513.54 o 
 -25   3  14      849.61      498.78    606.71 o 
 -23   3  14      227.39      220.00    414.13 o 
 -21   3  14     1494.22     1904.47    535.37 o 
 -19   3  14     1437.05      675.31    390.65 o 
 -17   3  14        1.57        0.00    320.18 o 
 -15   3  14     1221.91     1258.65    393.57 o 
 -13   3  14      487.91      363.56    271.56 o 
 -11   3  14      149.43       96.53    246.20 o 
  -9   3  14       79.43        0.00    235.70 o 
  -7   3  14      290.53      129.75    484.63 o 
  -5   3  14      834.77      684.48    309.63 o 
  -3   3  14      776.19     1089.01    331.73 o 
  -1   3  14      153.11        0.00    266.14 o 
   1   3  14     1566.61     1040.39    366.90 o 
   3   3  14       22.84       89.60    282.50 o 
   5   3  14        7.57        0.00    276.16 o 
   7   3  14      736.91      662.56    241.36 o 
   9   3  14      452.31      191.93    263.91 o 
  11   3  14      354.07        0.00    245.36 o 
  13   3  14     1019.45      849.58    304.54 o 
  15   3  14      125.91        0.00    271.58 o 
  17   3  14      366.48       91.03    272.81 o 
  19   3  14      878.17     1355.19    366.97 o 
  21   3  14      144.56        0.00    311.11 o 
  23   3  14     1648.12     1480.68    482.70 o 
  25   3  14      114.74        0.00    294.77 o 
  27   3  14        4.66        0.00    303.12 o 
 -26   4  14      587.23        0.00    650.38 o 
 -24   4  14       93.98       86.51    435.49 o 
 -22   4  14     7478.07     9672.04    891.92 o 
 -20   4  14     5593.75     6501.07    752.78 o 
 -18   4  14     6788.77     9125.83   1229.88 o 
 -16   4  14       42.48      160.50    384.00 o 
 -14   4  14    18537.74    20375.69   2051.07 o 
 -12   4  14     2651.09     2200.49    369.85 o 
 -10   4  14     3655.61     3855.15    451.34 o 
  -8   4  14     1444.60      998.74    382.23 o 
  -6   4  14    13635.16    14139.22    738.10 o 
  -4   4  14     1277.51     1469.62    472.79 o 
  -2   4  14     3221.64     4576.35    548.72 o 
   0   4  14    19106.12    19656.48   2721.59 o 
   2   4  14    22227.52    22352.60   1001.05 o 
   4   4  14       76.80       46.44    204.52 o 
   6   4  14      250.02      121.71    229.52 o 
   8   4  14    13113.18    14394.71    969.06 o 
  10   4  14      256.77      174.42    268.21 o 
  12   4  14     1638.19     1643.61    368.86 o 
  14   4  14     8305.04     8383.61   1449.18 o 
  16   4  14    18102.32    18367.63    770.63 o 
  18   4  14      449.19        0.00    282.00 o 
  20   4  14      467.24      397.79    309.04 o 
  22   4  14     2748.65     3472.59    593.36 o 
  24   4  14     1318.96      941.31    485.62 o 
  26   4  14        1.21        0.00    387.13 o 
 -23   5  14     2087.39     2834.99   1128.09 o 
 -21   5  14      843.48     1226.76    498.95 o 
 -19   5  14      906.26     1261.78    501.94 o 
 -17   5  14      490.32       31.91    731.87 o 
 -15   5  14      869.66      831.04    466.95 o 
 -13   5  14     1679.45     2386.50    635.16 o 
 -11   5  14      824.65      626.27    346.29 o 
  -9   5  14      207.27       24.43    374.08 o 
  -7   5  14       24.24      381.52    333.75 o 
  -5   5  14     1435.90     1864.48    453.50 o 
  -3   5  14      164.06        0.00    309.04 o 
  -1   5  14      881.26      988.30    385.58 o 
   1   5  14     1997.71     2132.46    541.21 o 
   3   5  14     2840.76     3393.53    424.62 o 
   5   5  14      390.49       14.59    310.39 o 
   7   5  14      487.02      479.06    289.95 o 
   9   5  14       76.33        0.00    251.13 o 
  11   5  14     3234.38     2865.57    452.30 o 
  13   5  14       88.76       15.46    271.53 o 
  15   5  14     2369.22     2048.91    422.18 o 
  17   5  14      299.93        0.00    297.74 o 
  19   5  14      114.51        0.00    303.28 o 
  21   5  14       22.78        0.00    379.07 o 
  23   5  14       17.98       31.22    391.15 o 
 -20   6  14     3866.02     4033.81    743.10 o 
 -18   6  14       59.13      134.12    475.55 o 
 -16   6  14       37.77      196.04    494.11 o 
 -14   6  14     3365.75     5859.12    829.63 o 
 -12   6  14      388.81      701.67    542.04 o 
 -10   6  14      307.24      319.19    565.51 o 
  -8   6  14     5159.38     6931.33    717.82 o 
  -6   6  14     9943.87    11053.03    878.99 o 
  -4   6  14       31.01       72.00    501.39 o 
  -2   6  14      346.11        9.95    351.99 o 
   0   6  14     3303.44     4238.02   1347.80 o 
   2   6  14     3732.82     4347.09    892.85 o 
   4   6  14       57.44      168.18    286.14 o 
   6   6  14      665.40        0.00    278.69 o 
   8   6  14     4980.25     6564.05    599.85 o 
  10   6  14      149.07        0.00    280.83 o 
  12   6  14      286.90      224.45    300.32 o 
  14   6  14     1810.09     1542.90    484.71 o 
  16   6  14     3272.83     4108.71    652.80 o 
  18   6  14        7.16        0.00    374.08 o 
 -13   7  14      865.22      611.04    612.90 o 
 -11   7  14     2135.07     2300.31   1564.14 o 
  -9   7  14      578.91      269.68    631.00 o 
  -7   7  14      590.17     1566.74    631.16 o 
  -5   7  14     2746.21     3860.24    620.27 o 
  -3   7  14     1126.92      891.06    448.93 o 
  -1   7  14     1163.80      736.63    446.27 o 
   1   7  14       12.82        0.00    276.50 o 
   3   7  14     2042.11     2801.00    452.77 o 
   5   7  14       26.44        0.00    286.86 o 
   7   7  14      250.91        0.00    297.79 o 
   9   7  14       71.27        0.00    301.69 o 
  11   7  14      441.68      282.87    350.17 o 
  13   7  14      466.15      352.38    355.92 o 
 -29   1  15     1287.89      361.80    509.35 o 
 -27   1  15      485.38      459.80    483.81 o 
 -25   1  15        7.45        0.00    414.40 o 
 -23   1  15     1475.17     1114.76    533.22 o 
 -21   1  15     6200.77     4875.98    644.96 o 
 -19   1  15       73.99        0.00    278.59 o 
 -17   1  15        1.77        0.00    214.68 o 
 -15   1  15     9705.63     9233.36    417.43 o 
 -13   1  15     4804.58     4797.85    499.32 o 
 -11   1  15      540.40      367.65    211.41 o 
  -9   1  15     3730.32     4512.79    467.07 o 
  -7   1  15     4942.32     4556.41    362.37 o 
  -5   1  15      432.08      254.13    238.78 o 
  -3   1  15       84.78      280.72    224.31 o 
  -1   1  15    15796.88    16196.50    609.63 o 
   1   1  15     7814.40     8237.43    684.31 o 
   3   1  15      770.42     1055.62    342.28 o 
   5   1  15       41.69        0.00    268.72 o 
   7   1  15     8349.49     9477.69    678.70 o 
   9   1  15     1264.15     1293.32    582.57 o 
  11   1  15     1096.03      945.22    391.71 o 
  13   1  15     1719.71     1796.36    452.39 o 
  15   1  15    11155.46    11493.58    721.54 o 
  17   1  15       17.32        0.00    276.98 o 
  19   1  15      910.35      861.69    328.25 o 
  21   1  15     4185.09     4526.20    685.73 o 
  23   1  15     2717.19     2527.51    433.75 o 
  25   1  15        5.78        0.00    331.66 o 
  27   1  15      388.63        0.00    383.61 o 
 -28   2  15       48.03        0.00    439.23 o 
 -26   2  15        4.44        0.00    424.54 o 
 -24   2  15     1039.80      903.46    477.27 o 
 -22   2  15      489.21        0.00    365.48 o 
 -20   2  15      376.87        0.00    293.18 o 
 -18   2  15       60.29        0.00    274.86 o 
 -16   2  15     3758.17     4118.34    912.68 o 
 -14   2  15     2612.86     3276.30    445.42 o 
 -12   2  15      826.98      609.03    273.80 o 
 -10   2  15       63.89        0.00    213.06 o 
  -8   2  15     2200.46     2802.77    373.15 o 
  -6   2  15        0.82        0.00    226.63 o 
  -4   2  15     2693.30     3264.23    464.11 o 
  -2   2  15       24.51        0.00    285.83 o 
   0   2  15     1084.06     1368.93    415.60 o 
   2   2  15     2079.92     1929.74    418.28 o 
   4   2  15      365.13       72.89    336.41 o 
   6   2  15       77.78        0.00    270.29 o 
   8   2  15      948.95      711.58    463.41 o 
  10   2  15      154.64        0.00    322.81 o 
  12   2  15      689.55      458.92    285.79 o 
  14   2  15      244.71       97.96    270.07 o 
  16   2  15     3001.39     2247.57    381.66 o 
  18   2  15       72.34        0.00    278.54 o 
  20   2  15       54.47        0.00    260.98 o 
  22   2  15      658.06      368.60    327.38 o 
  24   2  15      730.78      112.47    439.72 o 
  26   2  15      126.47        0.00    377.00 o 
 -27   3  15      153.55        0.00    628.85 o 
 -25   3  15      235.46        0.00    591.64 o 
 -23   3  15     3330.96     3813.40    929.90 o 
 -21   3  15     4357.61     6651.04    740.98 o 
 -19   3  15     1768.33     1260.49    597.49 o 
 -17   3  15     1611.62     2017.57    547.82 o 
 -15   3  15    12445.17    11767.52    730.27 o 
 -13   3  15     9938.20     8922.81   1629.18 o 
 -11   3  15      198.98      102.03    256.10 o 
  -9   3  15       92.31        0.00    242.22 o 
  -7   3  15     7038.38     6544.45   1403.62 o 
  -5   3  15      861.83     1125.88    364.97 o 
  -3   3  15     5639.24     8077.20   1514.63 o 
  -1   3  15     5902.92     7656.57    869.02 o 
   1   3  15    11942.00    11608.04    743.71 o 
   3   3  15     1778.79      979.33    459.72 o 
   5   3  15       47.07        0.00    300.75 o 
   7   3  15     3752.79     4739.42    604.10 o 
   9   3  15      594.63      499.45    279.50 o 
  11   3  15     2127.25     1057.39    323.63 o 
  13   3  15       10.10        0.00    246.32 o 
  15   3  15     8391.57    10027.27   1595.70 o 
  17   3  15     1692.34     1195.02    412.47 o 
  19   3  15      195.80        0.00    285.35 o 
  21   3  15      764.91      507.86    346.04 o 
  23   3  15     1872.80     1508.83    487.84 o 
  25   3  15       11.74        0.00    537.83 o 
 -24   4  15       46.78        0.00    674.98 o 
 -22   4  15     2230.86     3532.19    663.10 o 
 -20   4  15      392.21      424.78    422.13 o 
 -18   4  15       52.89      348.00    403.24 o 
 -16   4  15       50.01        0.00    378.70 o 
 -14   4  15       49.34        0.00    345.22 o 
 -12   4  15      558.44      560.60    301.38 o 
 -10   4  15        1.73        0.00    254.08 o 
  -8   4  15     1151.57      885.21    371.26 o 
  -6   4  15      855.37      831.42    368.58 o 
  -4   4  15      388.66      278.32    295.36 o 
  -2   4  15     3768.21     4318.14   1665.61 o 
   0   4  15      122.94       94.28    299.24 o 
   2   4  15       15.33      152.68    380.39 o 
   4   4  15      982.37      451.97    364.64 o 
   6   4  15      687.40      783.10    307.81 o 
   8   4  15        1.96        0.00    223.89 o 
  10   4  15      104.90        0.00    255.53 o 
  12   4  15      129.21        0.00    270.11 o 
  14   4  15     1391.11     1101.04    352.99 o 
  16   4  15        2.99        0.00    259.34 o 
  18   4  15        0.38        0.00    344.35 o 
  20   4  15        5.39        0.00    331.91 o 
  22   4  15      377.22        0.00    380.57 o 
  24   4  15      830.47      437.66    425.03 o 
 -21   5  15    10801.05    14844.30   1585.81 o 
 -19   5  15      743.61     1006.00    520.69 o 
 -17   5  15     1202.82     2013.45    576.27 o 
 -15   5  15     2726.12     3496.90    763.08 o 
 -13   5  15     2128.91     2469.78    772.92 o 
 -11   5  15     1656.45     2298.55    444.14 o 
  -9   5  15      307.47      488.35    372.37 o 
  -7   5  15    14486.54    13955.25   1676.84 o 
  -5   5  15     2104.12     2919.78   1550.91 o 
  -3   5  15     2466.17     2145.54    478.94 o 
  -1   5  15     2950.70     3521.62   1391.01 o 
   1   5  15    13322.64    12761.49   1711.43 o 
   3   5  15     1493.85     1443.36    664.98 o 
   5   5  15       17.72        0.00    244.52 o 
   7   5  15     5050.94     5611.85    704.54 o 
   9   5  15     3791.94     3400.44    581.00 o 
  11   5  15        1.83        0.00    270.61 o 
  13   5  15     1664.78     1351.63    381.18 o 
  15   5  15     6192.92     7414.86   1227.58 o 
  17   5  15     1854.81     1524.85    421.96 o 
  19   5  15       41.71        0.00    337.51 o 
  21   5  15      989.78      162.92    420.06 o 
 -16   6  15      482.28      353.27    568.43 o 
 -14   6  15      712.13      569.93    512.61 o 
 -12   6  15     2498.04     3162.38    711.09 o 
 -10   6  15      585.86      741.09    603.02 o 
  -8   6  15       56.68        0.27    374.01 o 
  -6   6  15      360.36      762.86    400.73 o 
  -4   6  15     3440.68     3930.12    601.55 o 
  -2   6  15       18.99        0.00    365.63 o 
   0   6  15      250.73      470.50    406.96 o 
   2   6  15      845.93      842.25    443.74 o 
   4   6  15      265.85      636.86    337.17 o 
   6   6  15       88.56      328.51    310.71 o 
   8   6  15       66.20        0.00    283.13 o 
  10   6  15     1117.11      767.18    361.08 o 
  12   6  15      133.11        0.00    294.46 o 
  14   6  15      808.65      457.78    361.98 o 
  16   6  15        4.63        0.00    320.26 o 
  -9   7  15     1199.46     1600.88    794.91 o 
  -7   7  15     2006.75     3629.11    624.67 o 
  -5   7  15      110.72        0.00    368.66 o 
  -3   7  15      282.69      272.94    433.89 o 
  -1   7  15     1600.63     1747.32    517.13 o 
   1   7  15     2001.75     1777.96    493.27 o 
   3   7  15      208.53        0.00    288.87 o 
   5   7  15       19.85        0.00    306.00 o 
   7   7  15     1765.03     1899.15    439.62 o 
   9   7  15       14.14        0.00    327.95 o 
 -26   0  16      149.89        0.00    558.43 o 
 -24   0  16     5921.87     5295.89   1023.69 o 
 -22   0  16     5972.08     5291.89   1010.16 o 
 -20   0  16        2.20        0.00    526.14 o 
 -18   0  16      587.40      692.29    436.97 o 
 -16   0  16    11222.38     9591.32    638.85 o 
 -14   0  16    15978.14    16028.38    800.59 o 
 -12   0  16       98.85        0.00    297.05 o 
 -10   0  16      306.12        0.00    295.34 o 
  -8   0  16    10780.01    11161.37    865.63 o 
  -6   0  16      674.06      511.90    345.41 o 
  -4   0  16     4237.65     5728.50    560.56 o 
  -2   0  16     2201.78     2683.00    663.60 o 
   0   0  16    22157.79    21074.70   1317.98 o 
   2   0  16      487.10      257.69    370.55 o 
   4   0  16       67.87      396.38    454.19 o 
   6   0  16    12068.22    10904.82    953.27 o 
   8   0  16     1570.46     2015.40    634.69 o 
  10   0  16    10567.15    10026.27    934.51 o 
  12   0  16      197.91       79.95    511.38 o 
  14   0  16    32120.63    31375.58   1838.28 o 
  16   0  16     2523.28     2480.97    789.37 o 
  18   0  16     3064.17     3037.25    836.11 o 
  20   0  16     3170.82     3538.79    877.63 o 
  22   0  16     9427.04    10991.54   1406.54 o 
  24   0  16      709.19        6.15    633.16 o 
  26   0  16       67.49        0.00    664.52 o 
 -27   1  16      128.69        0.00    438.79 o 
 -25   1  16       56.69        0.00    426.24 o 
 -23   1  16        0.01        0.00    415.57 o 
 -21   1  16       43.79        0.00    387.59 o 
 -19   1  16       37.06        0.00    266.99 o 
 -17   1  16      345.99        0.00    267.32 o 
 -15   1  16     1405.81     1482.62    302.82 o 
 -13   1  16      705.85      612.28    247.38 o 
 -11   1  16       46.79        0.00    191.47 o 
  -9   1  16      259.57       15.18    200.39 o 
  -7   1  16      133.25        0.00    196.39 o 
  -5   1  16     3848.43     3774.37    493.45 o 
  -3   1  16      612.30      783.34    360.09 o 
  -1   1  16     2250.38     2800.56    452.15 o 
   1   1  16     4762.47     5466.73    604.79 o 
   3   1  16      506.24      239.05    303.72 o 
   5   1  16        7.63       15.59    295.83 o 
   7   1  16      969.89      792.75    420.98 o 
   9   1  16       11.76        0.00    306.32 o 
  11   1  16     1556.53     1059.52    425.53 o 
  13   1  16      482.49        0.00    357.52 o 
  15   1  16      498.69       12.30    376.68 o 
  17   1  16      878.15        0.00    380.25 o 
  19   1  16       35.34        0.00    357.19 o 
  21   1  16       18.24        0.00    308.63 o 
  23   1  16       72.46        0.00    320.85 o 
  25   1  16       92.40        0.00    354.10 o 
 -26   2  16      105.10        0.00    619.93 o 
 -24   2  16      971.16     1218.34    657.45 o 
 -22   2  16     5113.79     5923.20   1032.92 o 
 -20   2  16      333.03        0.00    398.76 o 
 -18   2  16     1125.50     1116.06    425.09 o 
 -16   2  16     6236.74     6442.06    681.88 o 
 -14   2  16     8075.66     8719.77    707.57 o 
 -12   2  16       13.26        0.00    245.99 o 
 -10   2  16       24.06        0.00    226.03 o 
  -8   2  16     3472.47     4260.55    461.15 o 
  -6   2  16      831.16      338.34    305.80 o 
  -4   2  16     2933.98     3506.14    606.40 o 
  -2   2  16     1080.13      937.29    430.97 o 
   0   2  16     9700.42     9275.19    606.15 o 
   2   2  16        4.93        0.00    245.96 o 
   4   2  16       37.23       31.56    306.10 o 
   6   2  16     3352.22     4633.10    592.44 o 
   8   2  16     2780.21     4074.95    573.67 o 
  10   2  16      305.51        0.00    346.42 o 
  12   2  16       36.78        0.00    326.22 o 
  14   2  16     6104.57     6175.04    679.36 o 
  16   2  16     1699.32     1321.59    368.54 o 
  18   2  16      346.58      257.12    321.91 o 
  20   2  16      288.08        0.00    321.30 o 
  22   2  16     3583.70     3039.90    599.60 o 
  24   2  16      151.96        0.00    349.42 o 
 -23   3  16      135.74      259.23    657.14 o 
 -21   3  16        3.63        0.00    387.19 o 
 -19   3  16      373.86        0.00    404.98 o 
 -17   3  16     1363.88     1082.74    426.35 o 
 -15   3  16       29.71        0.00    333.17 o 
 -13   3  16      166.43        0.00    265.20 o 
 -11   3  16      150.88        0.00    238.67 o 
  -9   3  16      676.45      296.46    281.73 o 
  -7   3  16      843.21      635.44    356.55 o 
  -5   3  16     1285.63      961.47    377.34 o 
  -3   3  16     2829.02     2962.51    498.16 o 
  -1   3  16      734.20      482.11    333.61 o 
   1   3  16     2990.53     2896.19    715.11 o 
   3   3  16       74.67        0.00    306.90 o 
   5   3  16      676.57      727.79    696.81 o 
   7   3  16       53.26        0.00    335.59 o 
   9   3  16      600.43      491.05    590.11 o 
  11   3  16       18.81        0.00    272.72 o 
  13   3  16      793.97      656.47    334.00 o 
  15   3  16     1071.23      526.59    322.74 o 
  17   3  16      219.66        3.56    309.25 o 
  19   3  16      610.74      184.70    342.83 o 
  21   3  16        6.61        0.00    331.90 o 
  23   3  16     1408.78      445.17    453.37 o 
 -22   4  16     4746.66     5402.33    766.31 o 
 -20   4  16     1995.61     2948.11    983.41 o 
 -18   4  16     1417.65     1214.67    550.28 o 
 -16   4  16      937.08     1317.76    647.30 o 
 -14   4  16     3959.37     4172.84    649.92 o 
 -12   4  16       22.40        0.00    271.84 o 
 -10   4  16      138.17      276.24    314.06 o 
  -8   4  16     4463.30     6073.67    648.66 o 
  -6   4  16     4697.35     6441.48   1915.31 o 
  -4   4  16     1312.54     1046.64    406.69 o 
  -2   4  16      845.64      712.38    461.72 o 
   0   4  16    11343.92    10978.57   2545.54 o 
   2   4  16     2239.40     2258.49    496.18 o 
   4   4  16      162.23        0.00    321.04 o 
   6   4  16     2422.28     2407.50    582.42 o 
   8   4  16     4419.87     4679.90    738.05 o 
  10   4  16        1.94       21.49    287.14 o 
  12   4  16      730.77      401.27    332.51 o 
  14   4  16     3731.65     2884.21    455.73 o 
  16   4  16      520.93       24.18    293.83 o 
  18   4  16       16.43        0.00    321.56 o 
  20   4  16     1156.25     1121.25    388.21 o 
 -19   5  16      543.58       82.34    477.38 o 
 -17   5  16     1378.67     1659.53    573.73 o 
 -15   5  16      182.97        0.00    412.96 o 
 -13   5  16      578.75      370.85    468.45 o 
 -11   5  16      194.37        0.00    432.61 o 
  -9   5  16      173.58      241.75    381.34 o 
  -7   5  16      153.60      124.98    351.24 o 
  -5   5  16     1203.28     1642.36    692.35 o 
  -3   5  16      210.01      222.38    359.35 o 
  -1   5  16      506.55      175.34    359.93 o 
   1   5  16      373.90      103.45    349.54 o 
   3   5  16       42.22      137.69    351.25 o 
   5   5  16      800.59      418.62    414.67 o 
   7   5  16      595.68      407.72    305.41 o 
   9   5  16      259.41        0.00    293.86 o 
  11   5  16       12.77        0.00    292.48 o 
  13   5  16      690.13      220.93    331.23 o 
  15   5  16      142.88        0.00    300.64 o 
  17   5  16        5.22        0.00    331.72 o 
 -14   6  16     1928.11     3322.48    767.26 o 
 -12   6  16        0.84        0.00    502.25 o 
 -10   6  16      266.78      139.92    527.09 o 
  -8   6  16     3979.06     5481.39   1433.60 o 
  -6   6  16      426.51      581.17    528.60 o 
  -4   6  16       63.16        0.00    365.64 o 
  -2   6  16     2127.73     2930.70   1945.75 o 
   0   6  16     5660.86     6293.21    750.37 o 
   2   6  16      797.99      687.97    478.17 o 
   4   6  16        7.80        0.00    358.19 o 
   6   6  16     1482.08     1430.24    374.17 o 
   8   6  16     1314.52      887.89    371.38 o 
  10   6  16      152.80        0.00    312.40 o 
  12   6  16      501.29      211.00    360.22 o 
 -23   1  17     5185.00     5532.06    749.51 o 
 -21   1  17      156.59        0.00    380.47 o 
 -19   1  17     3275.42     3169.00    473.87 o 
 -17   1  17     1751.42     2272.83    400.00 o 
 -15   1  17    15507.60    14111.99    631.91 o 
 -13   1  17        0.95        0.00    251.96 o 
 -11   1  17     1547.73     1952.17    487.89 o 
  -9   1  17     2986.81     3771.28    433.17 o 
  -7   1  17     3425.07     3659.86    426.92 o 
  -5   1  17     2785.31     2754.24    384.08 o 
  -3   1  17     1458.86     1597.71    426.87 o 
  -1   1  17    14714.95    13536.81    748.46 o 
   1   1  17     4125.92     5107.18    940.05 o 
   3   1  17      136.59        0.00    295.28 o 
   5   1  17     1314.05      802.53    377.02 o 
   7   1  17     5593.66     7439.46    753.13 o 
   9   1  17       65.77        0.00    310.13 o 
  11   1  17      871.19      483.05    668.21 o 
  13   1  17     7401.40     9223.78    857.64 o 
  15   1  17     7656.41     8907.40    866.44 o 
  17   1  17      846.53      476.59    447.93 o 
  19   1  17       54.54        0.00    415.03 o 
  21   1  17     6819.50     7429.78    861.89 o 
  23   1  17     1685.19     2284.23    627.16 o 
 -22   2  17      413.11      598.41    650.07 o 
 -20   2  17      333.79        0.00    388.65 o 
 -18   2  17     2299.48     2641.45    538.34 o 
 -16   2  17      217.81      457.16    387.28 o 
 -14   2  17     1782.30     1703.24    503.22 o 
 -12   2  17      503.33      205.85    289.17 o 
 -10   2  17      450.66        0.00    274.16 o 
  -8   2  17      118.32      273.89    280.66 o 
  -6   2  17        2.57        0.00    245.05 o 
  -4   2  17     1088.97     1118.23    406.81 o 
  -2   2  17     1263.06     1372.93    578.42 o 
   0   2  17     5471.61     6223.90    660.87 o 
   2   2  17     4849.32     5935.17    661.87 o 
   4   2  17      102.75      179.89    333.01 o 
   6   2  17       81.08        0.00    339.11 o 
   8   2  17      488.60       93.34    350.61 o 
  10   2  17      367.43      187.66    374.25 o 
  12   2  17      712.74      165.00    416.52 o 
  14   2  17       44.10      269.89    410.96 o 
  16   2  17     1922.89     1426.07    666.68 o 
  18   2  17      190.78       43.59    340.13 o 
  20   2  17      357.32        0.00    308.19 o 
  22   2  17       18.11        0.00    354.15 o 
 -21   3  17     2427.02     2003.97    571.21 o 
 -19   3  17      112.64        0.00    407.57 o 
 -17   3  17      724.04      383.08    429.67 o 
 -15   3  17     4774.13     6809.49   1089.81 o 
 -13   3  17      618.21      310.91    313.42 o 
 -11   3  17      354.35        0.00    282.60 o 
  -9   3  17     3721.50     4247.28    492.29 o 
  -7   3  17     3881.21     4592.05   1150.08 o 
  -5   3  17      134.61      199.48    336.62 o 
  -3   3  17      490.27      410.41    814.13 o 
  -1   3  17    10316.08     9988.33    669.62 o 
   1   3  17     3237.01     3546.49    728.33 o 
   3   3  17       82.42      538.18    374.55 o 
   5   3  17     1086.02      563.23    395.62 o 
   7   3  17     4653.66     6625.21    792.45 o 
   9   3  17      201.87        0.00    348.41 o 
  11   3  17       71.95       19.28    466.03 o 
  13   3  17     3275.83     3378.29    618.43 o 
  15   3  17      643.34      597.56    330.83 o 
  17   3  17      210.74        0.00    319.64 o 
  19   3  17      213.63        0.00    319.88 o 
  21   3  17     2960.17     2727.87    569.92 o 
 -18   4  17      313.46        0.00    441.75 o 
 -16   4  17     1268.73     1438.14    556.74 o 
 -14   4  17      181.67        0.00    376.29 o 
 -12   4  17      122.38        0.00    297.22 o 
 -10   4  17      261.72       13.45    303.95 o 
  -8   4  17       91.34        0.00    341.79 o 
  -6   4  17      909.41      580.42    376.56 o 
  -4   4  17      267.08      311.75    375.15 o 
  -2   4  17     1150.83     1186.98    757.54 o 
   0   4  17       34.21        0.00    337.29 o 
   2   4  17       67.39        0.00    328.93 o 
   4   4  17        7.47        0.00    334.75 o 
   6   4  17        3.54        0.00    376.59 o 
   8   4  17      138.78        0.00    367.24 o 
  10   4  17       12.63        0.00    379.92 o 
  12   4  17      443.22      153.93    322.34 o 
  14   4  17        0.55        0.00    290.11 o 
  16   4  17      335.24      280.37    347.66 o 
  18   4  17       84.64        0.00    330.74 o 
 -15   5  17     1883.31     2864.83    668.58 o 
 -13   5  17      693.69      317.63    487.97 o 
 -11   5  17       40.24        0.00    440.81 o 
  -9   5  17     1023.01      922.75    396.04 o 
  -7   5  17     1491.25     1374.95    466.03 o 
  -5   5  17       35.96        0.00    351.25 o 
  -3   5  17      611.39      446.93    404.92 o 
  -1   5  17     3992.35     5722.78   1693.90 o 
   1   5  17      754.99      761.24    439.95 o 
   3   5  17       43.58       11.04    380.68 o 
   5   5  17      861.78     1058.96    480.07 o 
   7   5  17     1461.32     1424.28    498.10 o 
   9   5  17       26.14        0.00    316.76 o 
  11   5  17      150.52        0.00    309.22 o 
  13   5  17     2374.65     1794.47    450.07 o 
  -8   6  17       18.65      140.01    432.23 o 
  -6   6  17      425.77      529.04    457.10 o 
  -4   6  17      292.39      287.50    429.22 o 
  -2   6  17       10.28        0.00    358.25 o 
   0   6  17      255.12        0.00    402.37 o 
   2   6  17       80.79        0.00    371.15 o 
   4   6  17        0.80        0.00    385.18 o 
   6   6  17      185.50      346.39    445.05 o 
 -22   0  18      416.35      454.50    661.45 o 
 -20   0  18     3712.59     3518.50    895.77 o 
 -18   0  18       62.46        0.00    565.81 o 
 -16   0  18    17660.86    17929.23   1307.83 o 
 -14   0  18     2427.37     1967.47    966.34 o 
 -12   0  18     3688.48     3760.16    705.42 o 
 -10   0  18      633.41      507.93    606.71 o 
  -8   0  18     5635.12     6299.38    654.92 o 
  -6   0  18     5851.67     5967.47    650.71 o 
  -4   0  18    13775.54    11232.32    986.18 o 
  -2   0  18    17554.03    16669.97   1211.27 o 
   0   0  18    26934.37    27793.73   1659.62 o 
   2   0  18     3829.24     5356.78    897.61 o 
   4   0  18     1610.08      614.09    543.67 o 
   6   0  18     4089.40     3735.29    833.96 o 
   8   0  18      276.22      424.05    576.27 o 
  10   0  18     3035.46     2978.52    811.82 o 
  12   0  18     1523.95      927.13    683.90 o 
  14   0  18     8985.60    12000.78   1417.30 o 
  16   0  18       11.37        0.00    547.98 o 
  18   0  18      148.92        0.00    600.25 o 
  20   0  18     2425.93     2660.25    959.12 o 
 -21   1  18      532.69      592.57    662.37 o 
 -19   1  18      678.01      677.44    648.53 o 
 -17   1  18      488.03        0.00    375.30 o 
 -15   1  18     1131.55      551.53    320.53 o 
 -13   1  18      509.02      268.38    315.79 o 
 -11   1  18      187.01        0.00    278.45 o 
  -9   1  18      206.51       77.36    254.73 o 
  -7   1  18      117.04        0.00    246.16 o 
  -5   1  18      799.24      470.80    307.82 o 
  -3   1  18      133.27      193.86    333.22 o 
  -1   1  18      458.83      413.38    365.60 o 
   1   1  18       20.21        0.00    312.83 o 
   3   1  18      126.61       48.27    310.27 o 
   5   1  18      406.94        0.00    334.64 o 
   7   1  18      213.43      256.44    370.63 o 
   9   1  18      661.24        0.00    355.92 o 
  11   1  18        7.49        0.00    401.04 o 
  13   1  18      338.77        0.00    373.07 o 
  15   1  18      201.23      249.47    441.23 o 
  17   1  18      435.66        0.00    429.82 o 
  19   1  18        1.68        0.00    449.67 o 
 -20   2  18      116.39        0.00    416.20 o 
 -18   2  18       59.30        0.00    382.17 o 
 -16   2  18    10015.32    12019.13    963.36 o 
 -14   2  18     2171.71     1581.43    388.92 o 
 -12   2  18        3.96        0.00    289.61 o 
 -10   2  18     4406.73     4589.86    499.88 o 
  -8   2  18     6421.72     7596.42    602.19 o 
  -6   2  18        8.96        0.00    271.61 o 
  -4   2  18      219.35      184.70    332.47 o 
  -2   2  18     6980.28     7589.01    746.77 o 
   0   2  18     5019.37     5886.25   1324.43 o 
   2   2  18      171.23       75.82    349.34 o 
   4   2  18     1041.78     1342.77    452.15 o 
   6   2  18     3719.11     3836.77    834.42 o 
   8   2  18      889.27      620.34    426.42 o 
  10   2  18        2.76        0.00    435.74 o 
  12   2  18     2202.92     1766.25    550.74 o 
  14   2  18     3923.75     4663.98    726.46 o 
  16   2  18      135.95        0.00    426.58 o 
  18   2  18        0.15        0.00    427.81 o 
 -19   3  18      188.27      212.60    587.34 o 
 -17   3  18     1565.23     1797.30    774.46 o 
 -15   3  18      480.22      246.68    414.29 o 
 -13   3  18      954.37      582.04    343.73 o 
 -11   3  18      880.62     1124.06    378.98 o 
  -9   3  18     1325.98     1490.52    385.27 o 
  -7   3  18      823.32      905.54    351.61 o 
  -5   3  18      731.13      713.81    403.28 o 
  -3   3  18     1925.08     1772.36    468.58 o 
  -1   3  18      275.61       76.47    356.97 o 
   1   3  18     2584.78     2175.30    502.35 o 
   3   3  18        5.20        0.00    323.24 o 
   5   3  18      520.47      288.61    392.90 o 
   7   3  18      220.55      439.26    419.73 o 
   9   3  18     1096.55      909.70    453.34 o 
  11   3  18      327.46      679.04    464.49 o 
  13   3  18      916.28      716.40    469.19 o 
  15   3  18      761.92      305.42    463.41 o 
  17   3  18      294.46        0.00    363.05 o 
 -14   4  18      887.22      611.89    470.52 o 
 -12   4  18       78.67        0.00    408.02 o 
 -10   4  18      969.39     1281.19    414.98 o 
  -8   4  18     2545.59     3086.86    496.71 o 
  -6   4  18      620.99      485.37    409.38 o 
  -4   4  18      625.94     1053.89    441.57 o 
  -2   4  18     4212.87     3983.92    995.86 o 
   0   4  18      262.81      386.64    407.63 o 
   2   4  18      185.80       44.22    365.60 o 
   4   4  18     2058.47     2444.99    554.58 o 
   6   4  18     4251.47     4321.77   1427.60 o 
   8   4  18       37.03       96.60    420.27 o 
  10   4  18      135.32      325.91    411.18 o 
  12   4  18     3055.03     2645.73    626.77 o 
  14   4  18     1186.19     1750.43    461.71 o 
  -9   5  18       56.86        0.00    430.42 o 
  -7   5  18        8.16        0.35    399.66 o 
  -5   5  18      131.04       10.61    476.79 o 
  -3   5  18      174.43        0.00    359.78 o 
  -1   5  18       40.66        0.00    358.97 o 
   1   5  18       72.00      173.34    395.38 o 
   3   5  18        4.56        0.00    393.84 o 
   5   5  18       34.55        0.00    402.41 o 
   7   5  18       75.20        0.00    386.31 o 
   9   5  18       17.81        0.00    424.95 o 
 -17   1  19     4719.86     4729.48   1008.32 o 
 -15   1  19     6594.17     7421.43    620.81 o 
 -13   1  19       76.76       86.20    311.54 o 
 -11   1  19      231.67       90.24    308.11 o 
  -9   1  19     3023.04     2870.07    439.87 o 
  -7   1  19      282.36        0.00    298.53 o 
  -5   1  19     5486.19     5873.59    542.13 o 
  -3   1  19      854.55     1073.74    341.81 o 
  -1   1  19    18989.53    18515.38    942.67 o 
   1   1  19      478.83      619.18    406.07 o 
   3   1  19      285.12      540.24    448.04 o 
   5   1  19     1434.12     2327.42    518.68 o 
   7   1  19     3493.49     3582.72    628.33 o 
   9   1  19      174.72        0.00    379.83 o 
  11   1  19       55.62        0.00    428.11 o 
  13   1  19     6219.00     7135.08    859.57 o 
  15   1  19      908.20       42.05    454.18 o 
  17   1  19        2.38        0.00    495.55 o 
 -16   2  19       36.35        0.00    382.28 o 
 -14   2  19      957.31      361.67    349.49 o 
 -12   2  19      751.82      297.57    308.86 o 
 -10   2  19     2263.57     2488.61    597.81 o 
  -8   2  19      439.15      161.86    305.73 o 
  -6   2  19     3423.53     3829.87    493.70 o 
  -4   2  19        3.47        0.00    365.80 o 
  -2   2  19     1518.75     1382.67    450.45 o 
   0   2  19      519.93      612.02    404.82 o 
   2   2  19      708.18     1343.12    471.69 o 
   4   2  19       25.29        0.00    345.48 o 
   6   2  19        2.63        0.00    372.16 o 
   8   2  19     1376.14      600.21    441.25 o 
  10   2  19      727.87      819.21    465.48 o 
  12   2  19      547.18      155.77    457.69 o 
  14   2  19       90.70        0.00    517.07 o 
  16   2  19      475.09        0.00    484.82 o 
 -13   3  19        7.60        0.00    454.96 o 
 -11   3  19      599.00      374.78    339.34 o 
  -9   3  19     3513.61     4112.51    570.03 o 
  -7   3  19     1215.16     1222.53    404.39 o 
  -5   3  19      120.00        0.00    356.43 o 
  -3   3  19     3592.88     4345.46    630.34 o 
  -1   3  19     2325.79     2018.61    895.92 o 
   1   3  19      366.30      621.36    497.09 o 
   3   3  19      189.56      494.32    432.49 o 
   5   3  19     4048.61     3463.36    752.16 o 
   7   3  19      440.76      129.49    435.28 o 
   9   3  19      323.69      640.16    481.23 o 
  11   3  19      642.79      565.86    494.68 o 
  13   3  19     2255.43     2226.53    625.71 o 
 -10   4  19       85.29        0.00    349.11 o 
  -8   4  19       18.82        0.00    339.42 o 
  -6   4  19       85.68        0.00    360.73 o 
  -4   4  19      620.07      446.14    419.91 o 
  -2   4  19       44.68      152.01    391.81 o 
   0   4  19      980.83      603.33    449.00 o 
   2   4  19       28.64       84.04    416.55 o 
   4   4  19      344.26      128.45    432.43 o 
   6   4  19       14.37        0.00    416.38 o 
   8   4  19       28.76      211.12    427.80 o 
 -14   0  20       35.23       86.10    563.66 o 
 -12   0  20     1446.66     1619.64    689.74 o 
 -10   0  20     1956.21     2692.84    750.32 o 
  -8   0  20     1848.83     2009.25    699.89 o 
  -6   0  20     1889.06     2109.50    724.49 o 
  -4   0  20        9.94        0.00    481.86 o 
  -2   0  20    11393.52    12224.64   1104.87 o 
   0   0  20      750.76      442.50    618.09 o 
   2   0  20      123.31        0.00    511.69 o 
   4   0  20     3418.08     3108.59    839.80 o 
   6   0  20     4419.41     5066.49    992.02 o 
   8   0  20       47.01      339.80    616.86 o 
  10   0  20      155.77        0.00    580.57 o 
  12   0  20     2517.21     1879.48    818.58 o 
 -13   1  20      326.59      111.08    334.25 o 
 -11   1  20       48.11        0.00    303.64 o 
  -9   1  20      464.81      173.55    324.76 o 
  -7   1  20      202.57      195.63    309.75 o 
  -5   1  20        1.87        0.00    336.41 o 
  -3   1  20      687.55      644.23    411.88 o 
  -1   1  20      440.26      631.08    407.60 o 
   1   1  20       24.01        0.00    352.99 o 
   3   1  20      318.62        0.00    421.44 o 
   5   1  20       87.56        0.00    414.00 o 
   7   1  20      103.97        0.00    402.88 o 
   9   1  20      300.34      341.65    469.77 o 
  11   1  20        1.41        0.00    441.24 o 
 -12   2  20      315.78      328.09    346.91 o 
 -10   2  20     2031.71     1372.46    404.89 o 
  -8   2  20       43.67        0.00    315.47 o 
  -6   2  20      431.23      273.01    461.20 o 
  -4   2  20     1249.85     1338.94    386.27 o 
  -2   2  20     7259.55     9249.06   2636.41 o 
   0   2  20      363.10        0.00    380.28 o 
   2   2  20       34.11        0.00    351.69 o 
   4   2  20     2112.30     1710.86    521.71 o 
   6   2  20     1859.50     1402.05    497.63 o 
   8   2  20       52.72        0.00    397.91 o 
  10   2  20       21.44        0.00    443.31 o 
  -7   3  20     1958.39     1598.39    425.39 o 
  -5   3  20      281.28      371.76    450.19 o 
  -3   3  20      594.04      226.23    414.40 o 
  -1   3  20      203.70        0.00    395.76 o 
   1   3  20      723.45      614.18    440.94 o 
   3   3  20        0.56        0.00    369.20 o 
   5   3  20        0.06        0.00    411.03 o 
   7   3  20      106.90        0.00    487.55 o 
  -5   1  21      107.18        0.00    380.14 o 
  -3   1  21     2704.84     3097.29    893.77 o 
  -1   1  21     1098.29     1113.29    467.33 o 
   1   1  21       62.06      473.97    430.81 o 
   3   1  21     2068.96     2101.59    540.63 o 
                                                 
